# Supplementary material for: Genome-Wide Association Study to Identify Possible Candidate Genes of Snap Bean Leaf and Pod Color
Source: Genes (Basel). 2023 Dec 18;14(12):2234. doi: 10.3390/genes14122234 (PMC10742591; doi:10.3390/genes14122234)
Supplement: Supplementary file 1 [file genes-14-02234-s001.zip]

Archive with 1 entries (1 files):
- genes-2728052-supplementary.xlsx
