# Supplementary material for: Genome-Wide Association Study to Identify Possible Candidate Genes of Snap Bean Leaf and Pod Color
Source: Genes (Basel). 2023 Dec 18;14(12):2234. doi: 10.3390/genes14122234 (PMC10742591; doi:10.3390/genes14122234)
Supplement: Supplementary file 1 [file genes-14-02234-s001.zip › genes-2728052-supplementary.xlsx]

## Sheet: Table S1
Table S1. Detailed view of candidate genes identified within 100Kb of a SNP position associated with leaf and pod color traits from GWAS of the Snap bean Association Panel using Andean (G19833) and Middle American (5-593) reference genomes. Traits are L* = lightness, C* = chroma, and H° = hue angle. Pod traits are labeled either exterior or interior, referring to the surface that was measured. Up…
Genome	Chr	Plant.part	Trait	Position	-LOG10	MAF	Candidate Gene	Best-hit	Arabi Define
G19833	1	pod.2019	H° (exterior)	41726574	6.83868	0.0634921	Phvul.001G162900	AT5G44060.1	organonitrogen compound biosynthetic process
G19833	1	pod.2020	H° (exterior)	41726574	6.23587	0.0634921
G19833	1	pod.2years	H° (exterior)	41726574	6.34261	0.0634921
G19833	1	leaves	a* (upper)	43221928	6.99302	0.0860215	Phvul.001G175100	AT5G03040.2	IQ-domain 2
G19833							Phvul.001G175400	AT5G03110.1
G19833							Phvul.001G175900	AT3G45290.1	Seven transmembrane MLO family protein
G19833	1	pod.2020	L* (exterior)	43457300	9.33093	0.0555556	Phvul.001G177000	AT2G39010.1	plasma membrane intrinsic protein 2E
G19833							Phvul.001G177300	AT5G11880.1	Pyridoxal-dependent decarboxylase family protein
G19833							Phvul.001G177500	AT5G03280.1	NRAMP metal ion transporter family protein
G19833							Phvul.001G178100	AT2G37035.1
G19833							Phvul.001G178300	AT2G37020.1	Translin family protein
G19833	1	leaves	b* (middle)	43965518	10.9808	0.0531915	Phvul.001G181000	AT2G21170.1	triosephosphate isomerase
G19833							Phvul.001G181700	AT5G27650.1	Tudor/PWWP/MBT superfamily protein
G19833							Phvul.001G182200	AT2G36760.1	UDP-glucosyl transferase 73C2
G19833	1	pod.2020	H° (exterior)	45729308	14.7796	0.0753968	Phvul.001G197300	AT3G11750.1	Dihydroneopterin aldolase
G19833							Phvul.001G199100	AT2G38920.1	SPX (SYG1/Pho81/XPR1) domain-containing protein / zinc finger (C3HC4-type RING finger) protein-related
G19833	1	pod.2years	L* (interior)	45878429	6.55787	0.261905	Phvul.001G199100	AT2G38920.1	SPX (SYG1/Pho81/XPR1) domain-containing protein / zinc finger (C3HC4-type RING finger) protein-related
G19833							Phvul.001G199300	AT3G11900.1	aromatic and neutral transporter 1
G19833							Phvul.001G199500	AT4G31200.3	SWAP (Suppressor-of-White-APricot)/surp RNA-binding domain-containing protein
G19833							Phvul.001G199600	AT3G54720.1	Peptidase M28 family protein
G19833	1	pod.2019	C* (interior)	47592371	7.20651	0.0740741	Phvul.001G219800	AT5G66460.1	Glycosyl hydrolase superfamily protein
G19833							Phvul.001G220300	AT5G24710.1	Transducin/WD40 repeat-like superfamily protein
G19833							Phvul.001G221500	AT1G09540.1	myb domain protein 61
G19833	1	pod.2years	C* (interior)	48364135	7.13951	0.0608466	Phvul.001G228700	AT3G52640.1	Zn-dependent exopeptidases superfamily protein
G19833							Phvul.001G229600	AT5G37630.1	ARM repeat superfamily protein
G19833							Phvul.001G229900	AT1G66230.1	myb domain protein 20
G19833	1	leaves	L* (lower)	49802297	6.39418	0.0917553	Phvul.001G244900	AT3G56040.1	UDP-glucose pyrophosphorylase 3
G19833	1	leaves	b* (lower)	49802297	6.70122	0.0917553	Phvul.001G245700	AT2G40300.1	ferritin 4
G19833	1	leaves	C* (lower)	49802297	6.13142	0.0917553	Phvul.001G246100	AT2G40316.1
G19833							Phvul.001G247100	AT2G40400.2	Protein of unknown function (DUF399 and DUF3411)
G19833							Phvul.001G247500	AT5G05360.1
G19833	1	pod.2020	C* (exterior)	50311801	6.02527	0.412698	Phvul.001G251800	AT4G39850.1	peroxisomal ABC transporter 1
G19833							Phvul.001G252400	AT4G39910.1	ubiquitin-specific protease 3
G19833							Phvul.001G252900	AT2G22360.1	DNAJ heat shock family protein
G19833	2	pod.2019	a* (exterior)	790825	22.9338	0.232804	Phvul.002G007200	AT4G17830.1	Peptidase M20/M25/M40 family protein
G19833	2	pod.2019	L* (interior)	790825	19.9919	0.232804	Phvul.002G008200	AT5G65720.1	nitrogen fixation S (NIFS)-like 1
G19833	2	pod.2019	a* (interior)	790825	30.8124	0.232804	Phvul.002G008100	AT5G67020.1
G19833	2	pod.2019	H° (interior)	790825	31.4139	0.232804
G19833	2	pod.2020	a* (exterior)	790825	24.3527	0.232804
G19833	2	pod.2020	H° (exterior)	790825	12.7423	0.232804
G19833	2	pod.2020	H° (interior)	790825	39.054	0.232804
G19833	2	pod.2years	a* (exterior)	790825	24.5077	0.232804
G19833	2	pod.2years	L* (interior)	790825	24.5289	0.232804
G19833	2	pod.2019	b* (interior)	791514	6.79731	0.234127
G19833	2	pod.2019	C* (interior)	791514	14.1652	0.234127
G19833	2	pod.2years	H° (exterior)	791514	8.5561	0.234127
G19833	2	pod.2years	C* (interior)	791514	10.7145	0.234127
G19833	2	pod.2019	L* (exterior)	807178	18.6809	0.232804
G19833	2	pod.2020	L* (exterior)	807178	14.4778	0.232804
G19833	2	pod.2020	L* (interior)	807178	23.4439	0.232804
G19833	2	pod.2020	a* (interior)	807178	39.6097	0.232804
G19833	2	pod.2years	L* (exterior)	807178	20.3356	0.232804
G19833	2	pod.2years	a* (interior)	807178	38.3968	0.232804
G19833	2	pod.2years	H° (interior)	807178	43.7031	0.232804
G19833	2	pod.2019	H° (exterior)	871566	9.81816	0.224868
G19833	2	pod.2019	L* (exterior)	945497	7.38257	0.37963	Phvul.002G008200	AT5G65720.1	nitrogen fixation S (NIFS)-like 1
G19833	2	pod.2019	L* (interior)	945497	5.74998	0.37963	Phvul.002G008100	AT5G67020.1
G19833	2	pod.2years	L* (exterior)	945497	7.56386	0.37963
G19833	2	pod.2019	b* (exterior)	1719474	5.62341	0.0529101	Phvul.002G014700	AT4G37370.1	cytochrome P450, family 81, subfamily D, polypeptide 8
G19833							Phvul.002G014800	AT4G37370.1	cytochrome P450, family 81, subfamily D, polypeptide 8
G19833							Phvul.002G014901	AT4G37300.1	maternal effect embryo arrest 59
G19833							Phvul.002G015600	AT5G67250.1	SKP1/ASK1-interacting protein 2
G19833							Phvul.002G016000	AT5G67230.1	Nucleotide-diphospho-sugar transferases superfamily protein
G19833							Phvul.002G016400	AT2G15480.2	UDP-glucosyl transferase 73B5
G19833							Phvul.002G016500	AT2G15480.2	UDP-glucosyl transferase 73B5
G19833	2	pod.2019	a* (exterior)	1991690	13.5912	0.219577	Phvul.002G017600	AT4G36930.1	basic helix-loop-helix (bHLH) DNA-binding superfamily protein
G19833	2	pod.2019	C* (exterior)	1991690	5.72868	0.219577	Phvul.002G018400	AT5G42930.1	alpha/beta-Hydrolases superfamily protein
G19833	2	pod.2020	a* (exterior)	1991690	16.3983	0.219577	Phvul.002G018600	AT1G45207.2	Remorin family protein
G19833	2	pod.2years	a* (exterior)	1991690	8.89616	0.219577	Phvul.002G018700	AT5G67030.1	zeaxanthin epoxidase (ZEP) (ABA1)
G19833	2	pod.2years	C* (exterior)	1991690	10.1949	0.219577	Phvul.002G019300	AT2G15680.1	Calcium-binding EF-hand family protein
G19833	2	pod.2019	a* (exterior)	2090279	9.77804	0.208995	Phvul.002G019300	AT2G15680.1	Calcium-binding EF-hand family protein
G19833	2	pod.2020	a* (exterior)	2090279	10.7195	0.208995	Phvul.002G019400	AT5G66800.1	aromatic compound biosynthetic process
G19833	2	pod.2years	a* (exterior)	2090279	6.26479	0.208995
G19833	2	pod.2years	C* (exterior)	2090279	7.6904	0.208995
G19833	2	pod.2019	a* (exterior)	2090300	9.77804	0.208995
G19833	2	pod.2020	a* (exterior)	2090300	10.7195	0.208995
G19833	2	pod.2years	a* (exterior)	2090300	6.26479	0.208995
G19833	2	pod.2years	C* (exterior)	2090300	7.6904	0.208995
G19833	2	pod.2019	L* (interior)	2190426	14.0277	0.0674603	Phvul.002G020800	AT3G50530.1	CDPK-related kinase
G19833	2	pod.2019	a* (interior)	2190426	10.2953	0.0674603	Phvul.002G021100	AT5G66850.1	mitogen-activated protein kinase kinase kinase 5
G19833	2	pod.2019	H° (interior)	2190426	13.9271	0.0674603	Phvul.002G021200	AT5G66870.1	ASYMMETRIC LEAVES 2-like 1
G19833	2	pod.2020	L* (interior)	2190426	6.86759	0.0674603	Phvul.002G021300	AT4G37190.1	response to nitrogen compound
G19833	2	pod.2020	a* (interior)	2190426	13.8243	0.0674603	Phvul.002G021400	AT4G37180.1	Homeodomain-like superfamily protein
G19833	2	pod.2020	H° (interior)	2190426	14.3334	0.0674603
G19833	2	pod.2years	L* (exterior)	2190426	9.25411	0.0674603
G19833	2	pod.2years	L* (interior)	2190426	12.7559	0.0674603
G19833	2	pod.2years	a* (interior)	2190426	10.7113	0.0674603
G19833	2	pod.2years	H° (interior)	2190426	15.1466	0.0674603
G19833	2	pod.2019	a* (exterior)	2234763	5.77151	0.100529	Phvul.002G020800	AT3G50530.1	CDPK-related kinase
G19833	2	pod.2020	a* (exterior)	2247457	5.94104	0.100529	Phvul.002G020900	AT1G49570.1	Peroxidase superfamily protein
G19833							Phvul.002G021100	AT5G66850.1	mitogen-activated protein kinase kinase kinase 5
G19833							Phvul.002G021200	AT5G66870.1	ASYMMETRIC LEAVES 2-like 1
G19833							Phvul.002G021300	AT4G37190.1	response to nitrogen compound
G19833							Phvul.002G021400	AT4G37180.1	Homeodomain-like superfamily protein
G19833							Phvul.002G021600	AT5G66880.1	sucrose nonfermenting 1(SNF1)-related protein kinase 2.3
G19833	2	pod.2019	H° (exterior)	2942128	6.9481	0.0912698	Phvul.002G027400	AT4G36720.1	HVA22-like protein K
G19833							Phvul.002G027800	AT4G38150.1	Pentatricopeptide repeat (PPR) superfamily protein
G19833							Phvul.002G027900	AT2G18540.1	RmlC-like cupins superfamily protein
G19833							Phvul.002G028500	AT4G36670.1	Major facilitator superfamily protein
G19833	2	pod.2020	L* (exterior)	3483863	5.62037	0.177249	Phvul.002G034700	AT3G60500.2	3\'-5\'-exoribonuclease family protein
G19833							Phvul.002G035200	AT1G71500.1	Rieske (2Fe-2S) domain-containing protein
G19833							Phvul.002G035600	AT1G71490.1	Tetratricopeptide repeat (TPR)-like superfamily protein
G19833							Phvul.002G036200	AT4G10050.1	esterase/lipase/thioesterase family protein
G19833							Phvul.002G036600	AT1G71420.1	Tetratricopeptide repeat (TPR)-like superfamily protein
G19833							Phvul.002G036800	AT5G41960.1
G19833							Phvul.002G036900	AT3G03150.1
G19833	2	pod.2years	H° (exterior)	3925355	6.09504	0.142857	Phvul.002G040200	AT3G03050.1	cellulose synthase-like D3
G19833							Phvul.002G041000	AT1G65020.1
G19833							Phvul.002G041200	AT1G11755.1	Undecaprenyl pyrophosphate synthetase family protein
G19833	2	pod.2020	a* (interior)	4178021	6.44923	0.0767196	Phvul.002G043500	AT3G22690.2	YELLOW SEEDLING1
G19833	2	pod.2years	L* (interior)	4178021	10.4493	0.0767196	Phvul.002G044500	AT4G14820.1	Pentatricopeptide repeat (PPR) superfamily protein
G19833	2	pod.2years	H° (interior)	4178021	11.134	0.0767196	Phvul.002G045200	AT4G14880.3	O-acetylserine (thiol) lyase (OAS-TL) isoform A1
G19833	2	pod.2019	L* (interior)	4178045	9.27682	0.0767196
G19833	2	pod.2020	H° (interior)	4178045	16.2547	0.0767196
G19833	2	pod.2020	H° (exterior)	4222503	11.2953	0.0753968	Phvul.002G044500	AT4G14820.1	Pentatricopeptide repeat (PPR) superfamily protein
G19833							Phvul.002G045200	AT4G14880.3	O-acetylserine (thiol) lyase (OAS-TL) isoform A1
G19833							Phvul.002G045600	AT4G14920.1	Acyl-CoA N-acyltransferase with RING/FYVE/PHD-type zinc finger protein
G19833	2	pod.2years	b* (exterior)	12902233	10.1097	0.0793651	Phvul.002G081600	AT1G69310.1	WRKY DNA-binding protein 57
G19833	2	pod.2019	b* (exterior)	12902293	6.75337	0.0793651
G19833	2	pod.2019	H° (exterior)	12902293	23.8851	0.0793651
G19833	2	pod.2020	b* (exterior)	12902293	6.62948	0.0793651
G19833	2	pod.2years	H° (exterior)	12902293	15.9786	0.0793651
G19833	2	pod.2019	C* (exterior)	22724247	8.97245	0.0846561	Phvul.002G106500	AT2G17790.1	VPS35 homolog A
G19833	2	pod.2years	a* (exterior)	22724247	6.88907	0.0846561	Phvul.002G106800	AT2G24960.1
G19833	2	pod.2years	H° (exterior)	22752446	6.26051	0.0978836	Phvul.002G106900	AT3G51290.2	Protein of unknown function (DUF630) ;Protein of unknown function (DUF632)
G19833	2	pod.2years	H° (exterior)	22891944	6.26051	0.0978836	Phvul.002G107300	AT5G66150.1	Glycosyl hydrolase family 38 protein
G19833							Phvul.002G107500	AT4G38630.1	regulatory particle non-ATPase 10
G19833	2	pod.2years	H° (exterior)	22971334	6.26051	0.0978836	Phvul.002G107400	AT3G54170.1	FKBP12 interacting protein 37
G19833							Phvul.002G107500	AT4G38630.1	regulatory particle non-ATPase 10
G19833	2	pod.2years	H° (exterior)	23133217	6.26051	0.0978836	Phvul.002G108400	AT5G66200.1	armadillo repeat only 2
G19833	2	pod.2years	H° (exterior)	23139187	6.26051	0.0978836	Phvul.002G108600	AT4G36040.1	Chaperone DnaJ-domain superfamily protein
G19833	2	pod.2years	H° (exterior)	23288656	6.26051	0.0978836	Phvul.002G108900	AT2G17930.1	Phosphatidylinositol 3- and 4-kinase family protein with FAT domain
G19833	2	pod.2years	H° (exterior)	23339827	6.26051	0.0978836	Phvul.002G109200	AT2G17990.1
G19833	2	pod.2019	H° (exterior)	24578193	25.118	0.100529	Phvul.002G114800	AT5G66030.1	Golgi-localized GRIP domain-containing protein
G19833	2	pod.2years	H° (exterior)	24578193	14.6034	0.100529	Phvul.002G115200	AT2G17580.1	Polynucleotide adenylyltransferase family protein
G19833	2	pod.2020	H° (exterior)	24861899	6.62527	0.0502645	Phvul.002G116000	AT4G35590.1	RWP-RK domain-containing protein
G19833							Phvul.002G116300	AT4G13650.1	Pentatricopeptide repeat (PPR) superfamily protein
G19833							Phvul.002G116400	AT3G06540.1	Rab escort protein
G19833	2	pod.2years	L* (exterior)	27564297	6.13223	0.0687831	Phvul.002G131000	AT3G14460.1	LRR and NB-ARC domains-containing disease resistance protein
G19833							Phvul.002G131600	AT4G19100.1	Protein of unknown function (DUF3464)
G19833							Phvul.002G131800	AT5G45550.1	Mob1/phocein family protein
G19833							Phvul.002G131900	AT1G32120.1
G19833							Phvul.002G132400	AT1G32100.1	pinoresinol reductase 1
G19833	2	pod.2019	L* (exterior)	27727002	15.0996	0.0753968	Phvul.002G132400	AT1G32100.1	pinoresinol reductase 1
G19833	2	pod.2years	L* (exterior)	27727002	15.6699	0.0753968	Phvul.002G132800	AT1G32080.1	membrane protein, putative
G19833	2	pod.2019	H° (exterior)	29140735	6.287	0.0595238	Phvul.002G140850	AT2G22680.1	Zinc finger (C3HC4-type RING finger) family protein
G19833							Phvul.002G143100	AT2G22660.2	Protein of unknown function (duplicated DUF1399)
G19833							Phvul.002G143600	AT5G65620.1	Zincin-like metalloproteases family protein
G19833	2	pod.2019	a* (exterior)	30337578	8.69328	0.0661376	Phvul.002G149800	AT3G26510.3	Octicosapeptide/Phox/Bem1p family protein
G19833							Phvul.002G150200	AT1G12950.1	root hair specific 2
G19833							Phvul.002G150500	AT3G26600.1	armadillo repeat only 4
G19833							Phvul.002G150600	AT1G70590.1	F-box family protein
G19833							Phvul.002G150900	AT1G10700.1	phosphoribosyl pyrophosphate (PRPP) synthase 3
G19833	2	pod.2019	b* (exterior)	30590620	21.9118	0.0621693	Phvul.002G152200	AT1G62960.1	ACC synthase 10
G19833	2	pod.2019	C* (exterior)	30590620	6.97494	0.0621693	Phvul.002G152700	AT4G22880.1	leucoanthocyanidin dioxygenase
G19833	2	pod.2020	b* (exterior)	30590620	7.55132	0.0621693	Phvul.002G153100	AT4G22920.1	non-yellowing 1
G19833	2	pod.2020	C* (exterior)	30590620	18.6166	0.0621693
G19833	2	pod.2years	b* (exterior)	30590620	8.82219	0.0621693
G19833	2	pod.2019	H° (exterior)	30751931	16.6602	0.0582011	Phvul.002G153300	AT1G62990.1	KNOTTED-like homeobox of Arabidopsis thaliana 7
G19833	2	pod.2020	H° (exterior)	30751931	33.0618	0.0582011	Phvul.002G153700	AT1G63020.2	nuclear RNA polymerase D1A
G19833	2	pod.2years	H° (exterior)	30751931	37.7081	0.0582011
G19833	2	pod.2019	C* (exterior)	31274787	6.16598	0.0767196	Phvul.002G157500	AT1G63490.1	transcription factor jumonji (jmjC) domain-containing protein
G19833							Phvul.002G158200	AT5G52430.1	hydroxyproline-rich glycoprotein family protein
G19833	2	pod.2019	H° (exterior)	31406639	6.79872	0.124339	Phvul.002G159300
G19833							Phvul.002G159500	AT4G01370.1	MAP kinase 4
G19833							Phvul.002G159900	AT1G63970.1	isoprenoid F
G19833	2	pod.2019	H° (exterior)	31490636	7.60566	0.119048	Phvul.002G159300
G19833							Phvul.002G159500	AT4G01370.1	MAP kinase 4
G19833							Phvul.002G159900	AT1G63970.1	isoprenoid F
G19833							Phvul.002G160200	AT4G23560.1	glycosyl hydrolase 9B15
G19833							Phvul.002G160600	AT5G41590.1	Protein of unknown function (DUF567)
G19833	2	pod.2019	b* (exterior)	31525659	6.21339	0.117725	Phvul.002G159500	AT4G01370.1	MAP kinase 4
G19833							Phvul.002G159900	AT1G63970.1	isoprenoid F
G19833							Phvul.002G160400	AT5G41580.1	RING/U-box superfamily protein
G19833							Phvul.002G160600	AT5G41590.1	Protein of unknown function (DUF567)
G19833	2	pod.2020	L* (interior)	33254702	6.76778	0.0727513	Phvul.002G174901	AT1G67490.1	glucosidase 1
G19833	2	leaves	a* (middle)	33626429	6.25331	0.0664894	Phvul.002G177300	AT1G24440.1	RING/U-box superfamily protein
G19833	2	leaves	C* (middle)	33626429	6.2359	0.0664894	Phvul.002G177400	AT5G19480.2
G19833							Phvul.002G177800	AT1G30320.1	Remorin family protein
G19833	2	pod.2019	C* (interior)	34239523	6.31461	0.0952381	Phvul.002G181500	AT2G01890.1	purple acid phosphatase 8
G19833							Phvul.002G181600	AT1G68080.1	2-oxoglutarate (2OG) and Fe(II)-dependent oxygenase superfamily protein
G19833							Phvul.002G182100	AT1G14730.1	Cytochrome b561/ferric reductase transmembrane protein family
G19833							Phvul.002G182900	AT1G70740.1	Protein kinase superfamily protein
G19833	2	pod.2019	a* (exterior)	34288083	9.8593	0.0740741	Phvul.002G182600	AT1G15030.1	Protein of unknown function (DUF789)
G19833	2	pod.2019	C* (exterior)	34288083	6.45636	0.0740741	Phvul.002G182900	AT1G70740.1	Protein kinase superfamily protein
G19833	2	pod.2019	C* (interior)	42563539	6.48459	0.0939153	Phvul.002G252500	AT2G34650.1	Protein kinase superfamily protein
G19833	2	pod.2020	a* (interior)	42563539	5.81714	0.0939153	Phvul.002G253100	AT3G26100.2	Regulator of chromosome condensation (RCC1) family protein
G19833	2	pod.2020	H° (interior)	42563539	6.49715	0.0939153	Phvul.002G253200	AT3G26100.2	Regulator of chromosome condensation (RCC1) family protein
G19833	2	pod.2years	a* (interior)	42563539	6.8929	0.0939153	Phvul.002G253700	AT1G67740.1	photosystem II BY
G19833	2	pod.2years	H° (interior)	42563539	8.03273	0.0939153	Phvul.002G254200	AT5G65110.1	acyl-CoA oxidase 2
G19833	2	pod.2019	b* (exterior)	44515332	11.1078	0.19709	Phvul.002G274300	AT5G63950.1	chromatin remodeling 24
G19833	2	pod.2019	C* (exterior)	44515332	6.72049	0.19709	Phvul.002G274400	AT5G39450.1	F-box family protein
G19833	2	pod.2years	b* (exterior)	44515332	6.84952	0.19709	Phvul.002G274500	AT3G52430.1	alpha/beta-Hydrolases superfamily protein
G19833							Phvul.002G274700	AT5G63860.1	Regulator of chromosome condensation (RCC1) family protein
G19833							Phvul.002G275000	AT1G01720.1	NAC (No Apical Meristem) domain transcriptional regulator superfamily protein
G19833							Phvul.002G275904	AT3G63370.1	Tetratricopeptide repeat (TPR)-like superfamily protein
G19833	2	pod.2019	C* (exterior)	46900118	8.8896	0.117725	Phvul.002G299800	AT4G10925.1	Nuclear transport factor 2 (NTF2) family protein
G19833	2	pod.2years	b* (exterior)	46900118	5.73063	0.117725	Phvul.002G300000	AT4G10920.2	transcriptional coactivator p15 (PC4) family protein (KELP)
G19833	2	pod.2years	C* (exterior)	46900118	10.5901	0.117725	Phvul.002G300300	AT5G42050.1	DCD (Development and Cell Death) domain protein
G19833							Phvul.002G300900	AT4G10850.1	Nodulin MtN3 family protein
G19833							Phvul.002G301200	AT4G17090.1	chloroplast beta-amylase
G19833							Phvul.002G301800	AT1G33170.1	S-adenosyl-L-methionine-dependent methyltransferases superfamily protein
G19833	2	pod.2020	C* (exterior)	47718228	8.7603	0.28836	Phvul.002G308400	AT4G29130.1	hexokinase 1
G19833	2	pod.2019	C* (exterior)	47727086	5.67759	0.469577	Phvul.002G308500	AT4G29120.1	6-phosphogluconate dehydrogenase family protein
G19833	2	pod.2years	b* (exterior)	47727086	6.07746	0.469577	Phvul.002G309000	AT2G40570.1	initiator tRNA phosphoribosyl transferase family protein
G19833	2	pod.2years	C* (exterior)	47727086	10.2077	0.469577	Phvul.002G309100	AT4G26080.1	Protein phosphatase 2C family protein
G19833							Phvul.002G309900	AT1G77170.1	Tetratricopeptide repeat (TPR)-like superfamily protein
G19833							Phvul.002G310400	AT2G20020.1	RNA-binding CRS1 / YhbY (CRM) domain-containing protein
G19833							Phvul.002G310600	AT1G77210.1	sugar transporter 14
G19833							Phvul.002G310900	AT5G51130.1	S-adenosyl-L-methionine-dependent methyltransferases superfamily protein
G19833							Phvul.002G311100	AT5G19570.1
G19833	2	pod.2years	C* (exterior)	48416815	8.34927	0.116402	Phvul.002G316600	AT3G18390.1	CRS1 / YhbY (CRM) domain-containing protein
G19833							Phvul.002G316900	AT1G73830.1	BR enhanced expression 3
G19833							Phvul.002G317000	AT1G25340.1	myb domain protein 116
G19833							Phvul.002G317900	AT1G48760.1	delta-adaptin
G19833							Phvul.002G318700	AT1G14890.1	Plant invertase/pectin methylesterase inhibitor superfamily protein
G19833	2	pod.2years	H° (exterior)	48637128	6.96566	0.0793651	Phvul.002G319500	AT2G01630.1	O-Glycosyl hydrolases family 17 protein
G19833	2	pod.2years	H° (exterior)	48662193	6.92919	0.0806878	Phvul.002G319600	AT3G17860.1	jasmonate-zim-domain protein 3
G19833	2	pod.2years	H° (exterior)	48664812	6.92919	0.0806878	Phvul.002G319800	AT5G17190.1
G19833							Phvul.002G320700	AT1G24610.1	Rubisco methyltransferase family protein
G19833							Phvul.002G321000	AT2G01680.1	Ankyrin repeat family protein
G19833							Phvul.002G321200	AT1G14850.1	nucleoporin 155
G19833							Phvul.002G321300	AT1G68070.1	Zinc finger, C3HC4 type (RING finger) family protein
G19833							Phvul.002G321600	AT2G44020.1	Mitochondrial transcription termination factor family protein
G19833							Phvul.002G322400	AT2G43350.2	glutathione peroxidase 3
G19833							Phvul.002G322500	AT1G14780.1	MAC/Perforin domain-containing protein
G19833							Phvul.002G322600	AT3G23330.1	Tetratricopeptide repeat (TPR)-like superfamily protein
G19833							Phvul.002G322604
G19833	2	pod.2years	a* (exterior)	48720995	7.24219	0.111111	Phvul.002G320700	AT1G24610.1	Rubisco methyltransferase family protein
G19833	2	pod.2019	H° (exterior)	48755283	9.58582	0.0621693	Phvul.002G321000	AT2G01680.1	Ankyrin repeat family protein
G19833	2	pod.2019	a* (exterior)	48755405	7.10019	0.0555556	Phvul.002G321300	AT1G68070.1	Zinc finger, C3HC4 type (RING finger) family protein
G19833							Phvul.002G321600	AT2G44020.1	Mitochondrial transcription termination factor family protein
G19833							Phvul.002G322400	AT2G43350.2	glutathione peroxidase 3
G19833							Phvul.002G322500	AT1G14780.1	MAC/Perforin domain-containing protein
G19833							Phvul.002G322600	AT3G23330.1	Tetratricopeptide repeat (TPR)-like superfamily protein
G19833							Phvul.002G322604
G19833							Phvul.002G322700	AT1G67970.1	heat shock transcription factor A8
G19833							Phvul.002G322800	AT2G01770.1	vacuolar iron transporter 1
G19833	2	pod.2years	H° (exterior)	49017899	11.397	0.0608466	Phvul.002G325200	AT1G73760.1	RING/U-box superfamily protein
G19833							Phvul.002G326200	AT3G61520.1	Pentatricopeptide repeat (PPR) superfamily protein
G19833	2	pod.2019	H° (exterior)	49239154	7.873	0.0780423	Phvul.002G327100	AT1G18070.2	Translation elongation factor EF1A/initiation factor IF2gamma family protein
G19833							Phvul.002G327300	AT3G18165.1	modifier of snc1,4
G19833							Phvul.002G328000	AT4G02750.1	Tetratricopeptide repeat (TPR)-like superfamily protein
G19833							Phvul.002G328400	AT3G18035.1	winged-helix DNA-binding transcription factor family protein
G19833	2	pod.2019	H° (exterior)	49401491	6.4973	0.0820106	Phvul.002G328804	AT1G18170.1	FKBP-like peptidyl-prolyl cis-trans isomerase family protein
G19833	2	pod.2019	H° (exterior)	49401563	6.4973	0.0820106	Phvul.002G329200	AT1G73640.1	RAB GTPase homolog A6A
G19833	2	pod.2019	H° (exterior)	49413431	6.4973	0.0820106	Phvul.002G329300	AT1G18210.1	Calcium-binding EF-hand family protein
G19833	2	pod.2020	a* (interior)	49462818	6.51835	0.0793651	Phvul.002G330000	AT3G17970.1	translocon at the outer membrane of chloroplasts 64-III
G19833	2	pod.2020	H° (interior)	49462818	13.0143	0.0793651	Phvul.002G330600	AT1G18260.1	HCP-like superfamily protein
G19833	2	pod.2019	a* (exterior)	49506969	12.8952	0.0767196	Phvul.002G331000	AT3G17930.1
G19833	2	pod.2019	C* (exterior)	49506969	8.29535	0.0767196	Phvul.002G331900	AT1G48450.1	Protein of unknown function (DUF760)
G19833	2	pod.2years	a* (exterior)	49506969	8.48322	0.0767196	Phvul.002G332000	AT1G14700.1	purple acid phosphatase 3
G19833	2	pod.2years	a* (interior)	49506969	7.9242	0.0767196	Phvul.002G332100	AT3G17790.1	purple acid phosphatase 17
G19833	2	pod.2years	H° (interior)	49506969	9.2869	0.0767196	Phvul.002G332900	AT3G16610.1	pentatricopeptide (PPR) repeat-containing protein
G19833	2	pod.2019	H° (exterior)	49543862	5.76516	0.0793651
G19833	2	pod.2019	H° (exterior)	49544066	6.52391	0.0925926
G19833	3	pod.2020	b* (exterior)	547672	7.3497	0.199735	Phvul.003G001300	AT3G57430.1	Tetratricopeptide repeat (TPR)-like superfamily protein
G19833							Phvul.003G000900	AT3G20015.1	Eukaryotic aspartyl protease family protein
G19833							Phvul.003G000800	AT3G19990.1
G19833							Phvul.003G000200	AT5G56310.1	Pentatricopeptide repeat (PPR) superfamily protein
G19833	3	pod.2019	b* (exterior)	1948275	12.3937	0.0502645	Phvul.003G019100	AT1G68070.1	Zinc finger, C3HC4 type (RING finger) family protein
G19833	3	pod.2years	b* (exterior)	1948275	6.8496	0.0502645	Phvul.003G019200	AT1G24880.1	UDP-3-O-acyl N-acetylglycosamine deacetylase family protein
G19833							Phvul.003G019700	AT4G01870.1	tolB protein-related
G19833							Phvul.003G020000	AT1G06620.1	2-oxoglutarate (2OG) and Fe(II)-dependent oxygenase superfamily protein
G19833							Phvul.003G020200	AT1G03400.1	2-oxoglutarate (2OG) and Fe(II)-dependent oxygenase superfamily protein
G19833							Phvul.003G020300	AT1G03400.1	2-oxoglutarate (2OG) and Fe(II)-dependent oxygenase superfamily protein
G19833							Phvul.003G020500	AT1G70670.1	Caleosin-related family protein
G19833							Phvul.003G020700	AT1G70670.1	Caleosin-related family protein
G19833							Phvul.003G020800	AT1G70680.1	Caleosin-related family protein
G19833	3	pod.2020	H° (exterior)	6417796	6.18098	0.0634921	Phvul.003G050500	AT4G13830.2	DNAJ-like 20
G19833	3	pod.2years	b* (exterior)	6417796	6.0744	0.0634921	Phvul.003G050800	AT5G43490.1
G19833	3	pod.2years	C* (exterior)	6417796	9.4408	0.0634921
G19833	3	pod.2019	H° (exterior)	8261245	5.81843	0.12037	Phvul.003G059600	AT5G10460.1	Haloacid dehalogenase-like hydrolase (HAD) superfamily protein
G19833	3	pod.2019	H° (exterior)	8261254	5.81843	0.12037	Phvul.003G060200	AT2G43750.1	O-acetylserine (thiol) lyase B
G19833							Phvul.003G060700	AT2G16910.1	basic helix-loop-helix (bHLH) DNA-binding superfamily protein
G19833	3	pod.2019	H° (exterior)	8650340	14.9853	0.0899471	Phvul.003G062300	AT1G23390.1	Kelch repeat-containing F-box family protein
G19833	3	pod.2019	H° (exterior)	10297623	7.5322	0.140212	Phvul.003G068200	AT4G18020.3	CheY-like two-component responsive regulator family protein
G19833	3	pod.2020	b* (exterior)	10297623	8.63106	0.140212	Phvul.003G068800	AT1G14410.1	ssDNA-binding transcriptional regulator
G19833	3	pod.2020	b* (exterior)	10888291	10.9662	0.128307	Phvul.003G070600	AT2G38280.2	AMP deaminase, putative / myoadenylate deaminase, putative
G19833							Phvul.003G070900	AT1G27170.1	transmembrane receptors;ATP binding
G19833							Phvul.003G071000	AT1G59720.1	Tetratricopeptide repeat (TPR)-like superfamily protein
G19833							Phvul.003G071200	AT4G20720.1	dentin sialophosphoprotein-related
G19833	3	pod.2019	H° (exterior)	11144031	12.0482	0.132275	Phvul.003G072500	AT1G27170.1	transmembrane receptors;ATP binding
G19833	3	pod.2years	b* (exterior)	35536450	7.42031	0.0780423	Phvul.003G146000	AT4G30230.1	aromatic amino acid metabolic process
G19833	3	pod.2019	H° (exterior)	35536582	7.70011	0.0780423	Phvul.003G146200	AT4G30240.1	Syntaxin/t-SNARE family protein
G19833	3	pod.2020	b* (exterior)	35536582	7.34529	0.0780423	Phvul.003G146500	AT2G18840.1	Integral membrane Yip1 family protein
G19833	3	pod.2019	a* (exterior)	35695104	8.3222	0.0939153	Phvul.003G146501	AT2G18840.1	Integral membrane Yip1 family protein
G19833	3	pod.2019	C* (exterior)	35695104	10.0284	0.0939153	Phvul.003G146900	AT3G21240.1	4-coumarate:CoA ligase 2
G19833	3	pod.2019	H° (exterior)	35695104	8.8276	0.0939153
G19833	3	pod.2020	a* (exterior)	35695104	6.60436	0.0939153
G19833	3	pod.2020	b* (exterior)	35695104	7.19285	0.0939153
G19833	3	pod.2years	b* (exterior)	35695104	8.32183	0.0939153
G19833	3	pod.2years	C* (exterior)	35695104	9.37703	0.0939153
G19833	3	pod.2years	H° (interior)	36241711	8.67058	0.0661376	Phvul.003G149700	AT5G11210.1	glutamate receptor 2.5
G19833							Phvul.003G149800	AT4G30340.1	diacylglycerol kinase 7
G19833							Phvul.003G150300	AT5G57710.1	Double Clp-N motif-containing P-loop nucleoside triphosphate hydrolases superfamily protein
G19833	3	pod.2020	H° (exterior)	42854544	12.1495	0.0674603	Phvul.003G202200	AT5G63050.1	embryo defective 2759
G19833	3	pod.2020	H° (exterior)	42855419	12.1495	0.0674603	Phvul.003G202400	AT1G17100.1	SOUL heme-binding family protein
G19833	3	pod.2020	H° (exterior)	42856778	12.1495	0.0674603	Phvul.003G203400
G19833	3	pod.2020	H° (exterior)	43010181	5.6499	0.0701058	Phvul.003G203700	AT5G63100.1	S-adenosyl-L-methionine-dependent methyltransferases superfamily protein
G19833	3	pod.2020	H° (exterior)	43092849	15.5202	0.0648148	Phvul.003G203800	AT5G63110.1	histone deacetylase 6
G19833							Phvul.003G203900	AT5G26660.1	myb domain protein 86
G19833							Phvul.003G204700	AT3G11330.1	plant intracellular ras group-related LRR 9
G19833							Phvul.003G205000	AT4G24690.1	ubiquitin-associated (UBA)/TS-N domain-containing protein / octicosapeptide/Phox/Bemp1 (PB1) domain-containing protein
G19833							Phvul.003G205300	AT3G48250.1	Pentatricopeptide repeat (PPR) superfamily protein
G19833							Phvul.003G205400	AT3G48250.1	Pentatricopeptide repeat (PPR) superfamily protein
G19833							Phvul.003G205800
G19833							Phvul.003G206100	AT3G48270.1	cytochrome P450, family 71, subfamily A, polypeptide 26
G19833	3	pod.2020	H° (exterior)	43217524	5.6499	0.0701058	Phvul.003G205300	AT3G48250.1	Pentatricopeptide repeat (PPR) superfamily protein
G19833	3	pod.2020	H° (exterior)	43217525	5.6499	0.0701058	Phvul.003G205400	AT3G48250.1	Pentatricopeptide repeat (PPR) superfamily protein
G19833	3	pod.2020	H° (exterior)	43238894	5.6499	0.0701058	Phvul.003G205800
G19833	3	pod.2020	H° (exterior)	43238916	5.6499	0.0701058	Phvul.003G206100	AT3G48270.1	cytochrome P450, family 71, subfamily A, polypeptide 26
G19833	3	pod.2020	H° (exterior)	43238931	5.6499	0.0701058	Phvul.003G206200	AT4G24740.1	FUS3-complementing gene 2
G19833	3	pod.2020	H° (exterior)	43243244	5.6499	0.0701058	Phvul.003G206300	AT4G24740.1	FUS3-complementing gene 2
G19833							Phvul.003G206500	AT5G14410.1
G19833							Phvul.003G206700	AT5G50250.1	chloroplast RNA-binding protein 31B
G19833							Phvul.003G206800	AT3G48330.1	protein-l-isoaspartate methyltransferase 1
G19833							Phvul.003G207100	AT5G50230.1	Transducin/WD40 repeat-like superfamily protein
G19833							Phvul.003G207200	AT5G50260.1	Cysteine proteinases superfamily protein
G19833							Phvul.003G207300	AT3G48360.1	BTB and TAZ domain protein 2
G19833	3	pod.2020	H° (exterior)	43374554	5.6499	0.0701058	Phvul.003G207100	AT5G50230.1	Transducin/WD40 repeat-like superfamily protein
G19833	3	pod.2020	H° (exterior)	43376413	5.6499	0.0701058	Phvul.003G207200	AT5G50260.1	Cysteine proteinases superfamily protein
G19833	3	pod.2020	H° (exterior)	43376479	5.6499	0.0701058	Phvul.003G207300	AT3G48360.1	BTB and TAZ domain protein 2
G19833							Phvul.003G207600	AT5G63190.1	MA3 domain-containing protein
G19833							Phvul.003G207700	AT3G48430.1	relative of early flowering 6
G19833							Phvul.003G208500	AT5G63310.1	nucleoside diphosphate kinase 2
G19833	3	pod.2020	H° (exterior)	43489334	5.6499	0.0701058	Phvul.003G208500	AT5G63310.1	nucleoside diphosphate kinase 2
G19833	3	pod.2020	H° (exterior)	43493075	5.6499	0.0701058	Phvul.003G208800	AT5G09840.1	Putative endonuclease or glycosyl hydrolase
G19833	3	pod.2020	H° (exterior)	43515889	5.6499	0.0701058	Phvul.003G208900	AT5G40780.1	lysine histidine transporter 1
G19833	3	pod.2020	H° (exterior)	43551607	5.6499	0.0701058	Phvul.003G209200	AT5G03860.1	malate synthase
G19833	3	pod.2020	H° (exterior)	43551617	5.6499	0.0701058	Phvul.003G209600	AT5G63420.1	RNA-metabolising metallo-beta-lactamase family protein
G19833							Phvul.003G209766	AT4G24830.1	arginosuccinate synthase family
G19833							Phvul.003G210000	AT5G42380.1	calmodulin like 37
G19833	3	pod.2019	a* (exterior)	44056464	6.19666	0.0899471	Phvul.003G213200	AT4G11820.2	hydroxymethylglutaryl-CoA synthase / HMG-CoA synthase / 3-hydroxy-3-methylglutaryl coenzyme A synthase
G19833							Phvul.003G213300	AT2G45680.1	TCP family transcription factor
G19833							Phvul.003G213700	AT4G22910.1	FIZZY-related 2
G19833							Phvul.003G213900	AT4G22890.1	PGR5-LIKE A
G19833							Phvul.003G214350	AT4G12300.1	cytochrome P450, family 706, subfamily A, polypeptide 4
G19833	3	pod.2020	H° (exterior)	45397955	6.03403	0.0515873	Phvul.003G223500	AT5G47310.1	PPPDE putative thiol peptidase family protein
G19833							Phvul.003G223562	AT5G47240.1	nudix hydrolase homolog 8
G19833							Phvul.003G223624	AT5G47230.1	ethylene responsive element binding factor 5
G19833							Phvul.003G223748	AT4G17510.1	ubiquitin C-terminal hydrolase 3
G19833							Phvul.003G223810	AT4G16800.1	ATP-dependent caseinolytic (Clp) protease/crotonase family protein
G19833							Phvul.003G224100	AT4G16835.1	Tetratricopeptide repeat (TPR)-like superfamily protein
G19833							Phvul.003G224300	AT4G17550.1	Major facilitator superfamily protein
G19833	3	pod.2019	b* (exterior)	52715172	6.19685	0.34127	Phvul.003G289300	AT5G64360.2	Chaperone DnaJ-domain superfamily protein
G19833							Phvul.003G289700	AT4G24660.1	homeobox protein 22
G19833							Phvul.003G290000	AT4G35150.1	O-methyltransferase family protein
G19833							Phvul.003G290400	AT1G28480.1	Thioredoxin superfamily protein
G19833	4	pod.2019	b* (exterior)	152406	17.8582	0.0502645	Phvul.004G000400	AT5G08410.1	ferredoxin/thioredoxin reductase subunit A (variable subunit) 2
G19833	4	pod.2020	b* (exterior)	152406	11.0789	0.0502645	Phvul.004G002600	AT3G18280.1	Bifunctional inhibitor/lipid-transfer protein/seed storage 2S albumin superfamily protein
G19833	4	pod.2020	C* (exterior)	152406	8.71655	0.0502645	Phvul.004G002000	AT5G16220.1	Octicosapeptide/Phox/Bem1p family protein
G19833	4	pod.2020	H° (exterior)	152406	12.5104	0.0502645	Phvul.004G004100	AT5G14460.1	Pseudouridine synthase family protein
G19833	4	pod.2years	b* (exterior)	152406	22.0285	0.0502645
G19833	4	pod.2020	C* (exterior)	2047768	7.63914	0.0793651	Phvul.004G011600	AT5G14610.2	DEAD box RNA helicase family protein
G19833	4	pod.2years	b* (exterior)	2047768	5.75278	0.0793651	Phvul.004G011900	AT1G10630.1	ADP-ribosylation factor A1F
G19833							Phvul.004G011900	AT3G01530.1	myb domain protein 57
G19833							Phvul.004G012200	AT5G14680.1	Adenine nucleotide alpha hydrolases-like superfamily protein
G19833							Phvul.004G017400	AT5G62850.1	Nodulin MtN3 family protein
G19833							Phvul.004G017600	AT3G01460.1	methyl-CPG-binding domain 9
G19833	4	pod.2years	C* (exterior)	3910100	10.2411	0.19709	Phvul.004G031700	AT3G01100.1	hypothetical protein 1
G19833	4	pod.2years	C* (interior)	3975292	5.89884	0.117725	Phvul.004G031900	AT5G19790.1	related to AP2 11
G19833							Phvul.004G032000	AT3G01090.2	SNF1 kinase homolog 10
G19833							Phvul.004G032300	AT4G13700.1	purple acid phosphatase 23
G19833							Phvul.004G032400	AT3G29185.1	Domain of unknown function (DUF3598)
G19833							Phvul.004G033100	AT5G15400.1	U-box domain-containing protein
G19833							Phvul.004G033300	AT3G01060.1
G19833							Phvul.004G033700	AT3G53110.1	P-loop containing nucleoside triphosphate hydrolases superfamily protein
G19833							Phvul.004G034000	AT5G15450.1	casein lytic proteinase B3
G19833							Phvul.004G034400	AT3G29320.1	Glycosyl transferase, family 35
G19833	4	pod.2years	C* (exterior)	4111426	6.77515	0.189153	Phvul.004G034400	AT3G29320.1	Glycosyl transferase, family 35
G19833							Phvul.004G035200	AT5G39240.1
G19833							Phvul.004G035900	AT3G02100.1	UDP-Glycosyltransferase superfamily protein
G19833	4	pod.2019	b* (exterior)	47067964	7.3315	0.0899471	Phvul.004G165600	AT1G45688.1
G19833	4	pod.2years	a* (interior)	47067964	6.58919	0.0899471	Phvul.004G165800	AT1G67300.1	Major facilitator superfamily protein
G19833							Phvul.004G166400	AT4G29080.1	phytochrome-associated protein 2
G19833							Phvul.004G167200
G19833	5	pod.2years	H° (exterior)	2835308	5.96835	0.111111	Phvul.005G020000	AT3G08505.2	zinc finger (CCCH-type/C3HC4-type RING finger) family protein
G19833	5	pod.2020	H° (exterior)	2837472	9.59211	0.111111	Phvul.005G020100	AT5G62990.1	Ubiquitin carboxyl-terminal hydrolase family protein
G19833							Phvul.005G021000	AT5G13450.1	delta subunit of Mt ATP synthase
G19833							Phvul.005G021100	AT1G08130.1	DNA ligase 1
G19833							Phvul.005G021200	AT1G08130.1	DNA ligase 1
G19833	5	pod.2020	H° (exterior)	4846229	6.27482	0.208995	Phvul.005G045400	AT1G12770.1	P-loop containing nucleoside triphosphate hydrolases superfamily protein
G19833							Phvul.005G045500	AT3G12700.1	Eukaryotic aspartyl protease family protein
G19833	5	pod.2019	H° (interior)	9115771	5.67097	0.208995	Phvul.005G062250	AT1G12210.1	RPS5-like 1
G19833							Phvul.005G062200	AT1G53600.1	Tetratricopeptide repeat (TPR)-like superfamily protein
G19833							Phvul.005G062300
G19833							Phvul.005G062600	AT1G53590.1	Calcium-dependent lipid-binding (CaLB domain) family protein
G19833	5	pod.2019	H° (interior)	9252173	5.67097	0.208995	Phvul.005G062600	AT1G53590.1	Calcium-dependent lipid-binding (CaLB domain) family protein
G19833							Phvul.005G062700	AT1G53580.1	glyoxalase II 3
G19833							Phvul.005G062800	AT1G17080.1	Ribosomal protein L18ae family
G19833	5	pod.2019	H° (interior)	10694933	5.67097	0.208995	Phvul.005G064500	AT1G53520.1	Chalcone-flavanone isomerase family protein
G19833							Phvul.005G064700	AT1G78530.1	Protein kinase superfamily protein
G19833							Phvul.005G065000	AT3G14610.1	cytochrome P450, family 72, subfamily A, polypeptide 7
G19833	5	pod.2019	H° (interior)	11368205	7.62149	0.222222	Phvul.005G067100	AT3G14960.1	Galactosyltransferase family protein
G19833							Phvul.005G067200	AT1G53200.1
G19833	5	pod.2019	L* (interior)	35126773	7.62579	0.219577	Phvul.005G116551	AT2G32540.1	cellulose synthase-like B4
G19833							Phvul.005G116600	AT1G05070.1	Protein of unknown function (DUF1068)
G19833							Phvul.005G117100	AT2G46230.1	PIN domain-like family protein
G19833							Phvul.005G117300	AT2G27180.1
G19833							Phvul.005G117700	AT5G22030.2	ubiquitin-specific protease 8
G19833							Phvul.005G117800	AT3G11780.1	MD-2-related lipid recognition domain-containing protein / ML domain-containing protein
G19833	6	pod.2years	C* (interior)	281553	8.38786	0.214286	Phvul.006G000500	AT1G64550.1	general control non-repressible 3
G19833							Phvul.006G000600	AT4G10850.1	Nodulin MtN3 family protein
G19833							Phvul.006G000700	AT4G24015.1	RING/U-box superfamily protein
G19833							Phvul.006G001100	AT5G42050.1	DCD (Development and Cell Death) domain protein
G19833	6	pod.2019	C* (interior)	495454	6.25656	0.21164	Phvul.006G001400	AT3G22260.1	Cysteine proteinases superfamily protein
G19833							Phvul.006G001700	AT5G17980.1	C2 calcium/lipid-binding plant phosphoribosyltransferase family protein
G19833							Phvul.006G001800	AT2G32170.1	S-adenosyl-L-methionine-dependent methyltransferases superfamily protein
G19833	6	pod.2020	a* (exterior)	12442413	7.62812	0.177249	Phvul.006G032200	AT1G06500.2
G19833							Phvul.006G032500
G19833							Phvul.006G032700	AT1G29350.1	Kinase-related protein of unknown function (DUF1296)
G19833	6	pod.2020	b* (interior)	14661470	6.19615	0.441799	Phvul.006G042600	AT5G36210.1	alpha/beta-Hydrolases superfamily protein
G19833	6	pod.2years	b* (interior)	14661470	7.8687	0.441799	Phvul.006G043000	AT4G25130.1	peptide met sulfoxide reductase 4
G19833	6	pod.2020	C* (interior)	14665606	9.88738	0.441799	Phvul.006G043300	AT4G27010.1
G19833	6	pod.2years	C* (interior)	14802142	5.65922	0.439153	Phvul.006G044400	AT1G28490.1	syntaxin of plants 61
G19833							Phvul.006G044500	AT4G26965.1	NADH:ubiquinone oxidoreductase, 17.2kDa subunit
G19833							Phvul.006G044800	AT2G17370.1	3-hydroxy-3-methylglutaryl-CoA reductase 2
G19833	6	pod.2020	C* (interior)	18684799	5.71077	0.186508	Phvul.006G073500	AT2G30170.1	Protein phosphatase 2C family protein
G19833							Phvul.006G074100	AT5G58450.1	Tetratricopeptide repeat (TPR)-like superfamily protein
G19833							Phvul.006G074200	AT1G06980.1
G19833							Phvul.006G075200	AT3G62890.1	Pentatricopeptide repeat (PPR) superfamily protein
G19833							Phvul.006G075300	AT2G30300.1	Major facilitator superfamily protein
G19833							Phvul.006G075500	AT2G40290.1	Eukaryotic translation initiation factor 2 subunit 1
G19833	6	pod.2019	C* (exterior)	22642354	8.95019	0.0978836	Phvul.006G118300	AT5G49470.3	PAS domain-containing protein tyrosine kinase family protein
G19833							Phvul.006G118411
G19833	6	pod.2019	C* (exterior)	23551584	6.43796	0.453704	Phvul.006G126800	AT1G51965.1	ABA Overly-Sensitive 5
G19833							Phvul.006G127300	AT5G61820.1
G19833							Phvul.006G127400	AT5G61820.1
G19833							Phvul.006G127500	AT4G20930.1	6-phosphogluconate dehydrogenase family protein
G19833							Phvul.006G127700	AT4G20940.1	Leucine-rich receptor-like protein kinase family protein
G19833							Phvul.006G127800	AT1G30580.1	GTP binding
G19833	6	pod.2years	C* (exterior)	30376061	6.59385	0.153439	Phvul.006G209000	AT1G03050.1	ENTH/ANTH/VHS superfamily protein
G19833							Phvul.006G209200
G19833							Phvul.006G209500	AT3G26300.1	cytochrome P450, family 71, subfamily B, polypeptide 34
G19833							Phvul.006G209600	AT3G26300.1	cytochrome P450, family 71, subfamily B, polypeptide 34
G19833							Phvul.006G209700	AT3G26300.1	cytochrome P450, family 71, subfamily B, polypeptide 34
G19833							Phvul.006G209800	AT3G12110.1	actin-11
G19833							Phvul.006G210400	AT1G25275.1
G19833							Phvul.006G210600	AT1G18740.1	Protein of unknown function (DUF793)
G19833							Phvul.006G210800	AT5G13170.1	senescence-associated gene 29
G19833	6	pod.2years	C* (interior)	31180775	5.69383	0.301587	Phvul.006G219600	AT5G49910.1	chloroplast heat shock protein 70-2
G19833							Phvul.006G220700	AT3G54540.1	general control non-repressible 4
G19833							Phvul.006G221100	AT1G10270.1	glutamine-rich protein 23
G19833							Phvul.006G221500	AT1G59750.2	auxin response factor 1
G19833							Phvul.006G221900	AT1G14470.1	Pentatricopeptide repeat (PPR) superfamily protein
G19833							Phvul.006G222000	AT3G23020.1	Tetratricopeptide repeat (TPR)-like superfamily protein
G19833							Phvul.006G222101	AT3G59970.1	methylenetetrahydrofolate reductase 1
G19833							Phvul.006G222201	AT1G77120.1	alcohol dehydrogenase 1
G19833	7	leaves	L* (lower)	941928	5.94583	0.0638298	Phvul.007G011800	AT3G55400.1	methionyl-tRNA synthetase / methionine--tRNA ligase / MetRS (cpMetRS)
G19833							Phvul.007G012300	AT2G31840.1	Thioredoxin superfamily protein
G19833							Phvul.007G012900	AT1G50410.1	SNF2 domain-containing protein / helicase domain-containing protein / zinc finger protein-related
G19833							Phvul.007G013400	AT2G27285.1	Coiled-coil domain-containing protein 55 (DUF2040)
G19833							Phvul.007G014500	AT5G23330.1	Nucleotidylyl transferase superfamily protein
G19833							Phvul.007G015000	AT5G23280.1	TCP family transcription factor
G19833	7	leaves	L* (upper)	1336909	6.16888	0.0725806	Phvul.007G018200	AT1G21740.1	Protein of unknown function (DUF630 and DUF632)
G19833							Phvul.007G018800	AT2G16920.1	ubiquitin-conjugating enzyme 23
G19833							Phvul.007G019100	AT4G35110.3	Arabidopsis phospholipase-like protein (PEARLI 4) family
G19833							Phvul.007G019300	AT1G68010.1	hydroxypyruvate reductase
G19833							Phvul.007G020200	AT4G24175.1
G19833							Phvul.007G020400	AT1G14590.1	Nucleotide-diphospho-sugar transferase family protein
G19833							Phvul.007G020500	AT1G75010.1	GTP binding
G19833	7	pod.2020	a* (interior)	2893234	7.02432	0.354497	Phvul.007G034300	AT2G01110.1	Sec-independent periplasmic protein translocase
G19833							Phvul.007G034400	AT1G22970.1
G19833							Phvul.007G034900	AT1G15170.1	MATE efflux family protein
G19833							Phvul.007G035000	AT1G15140.1	FAD/NAD(P)-binding oxidoreductase
G19833							Phvul.007G035100	AT2G01100.3
G19833							Phvul.007G035300	AT1G15130.1	Endosomal targeting BRO1-like domain-containing protein
G19833							Phvul.007G036500	AT2G01290.1	ribose-5-phosphate isomerase 2
G19833	7	pod.2019	L* (interior)	11974591	5.58315	0.10582	Phvul.007G103200	AT2G40960.1	Single-stranded nucleic acid binding R3H protein
G19833							Phvul.007G103300	AT2G16980.2	Major facilitator superfamily protein
G19833							Phvul.007G103400	AT3G20930.1	RNA-binding (RRM/RBD/RNP motifs) family protein
G19833							Phvul.007G103600	AT5G03610.1	GDSL-like Lipase/Acylhydrolase superfamily protein
G19833	7	pod.2019	b* (exterior)	27633446	6.45919	0.0820106	Phvul.007G162800	AT3G09600.1	Homeodomain-like superfamily protein
G19833	7	pod.2019	C* (exterior)	27633446	12.0342	0.0820106	Phvul.007G163000	AT2G37050.3	Leucine-rich repeat protein kinase family protein
G19833	7	pod.2020	L* (exterior)	27633446	5.60111	0.0820106	Phvul.007G163400	AT5G02880.1	ubiquitin-protein ligase 4
G19833							Phvul.007G163500	AT3G09650.1	Tetratricopeptide repeat (TPR)-like superfamily protein
G19833							Phvul.007G163600	AT3G09670.1	Tudor/PWWP/MBT superfamily protein
G19833							Phvul.007G163900	AT2G36145.1
G19833	7	pod.2years	a* (interior)	30155692	5.62472	0.179894	Phvul.007G180500	AT5G27470.1	seryl-tRNA synthetase / serine--tRNA ligase
G19833							Phvul.007G180800	AT1G54870.1	NAD(P)-binding Rossmann-fold superfamily protein
G19833							Phvul.007G181600	AT1G54820.1	Protein kinase superfamily protein
G19833							Phvul.007G181800	AT3G05200.1	RING/U-box superfamily protein
G19833							Phvul.007G182100	AT1G09830.1	Glycinamide ribonucleotide (GAR) synthetase
G19833							Phvul.007G182400	AT1G54780.1	thylakoid lumen 18.3 kDa protein
G19833	7	pod.2019	L* (interior)	39986856	5.91007	0.231481	Phvul.007G279400	AT3G22990.1	ARM repeat superfamily protein
G19833							Phvul.007G279950
G19833							Phvul.007G280100	AT5G43750.1	NAD(P)H dehydrogenase 18
G19833							Phvul.007G280400	AT1G80270.2	PENTATRICOPEPTIDE REPEAT 596
G19833							Phvul.007G280500	AT3G01680.1
G19833	8	pod.2years	H° (exterior)	364491	6.56129	0.223545	Phvul.008G003500	AT5G13400.1	Major facilitator superfamily protein
G19833							Phvul.008G003600	AT5G13420.1	Aldolase-type TIM barrel family protein
G19833							Phvul.008G003900	AT5G13390.1	no exine formation 1
G19833							Phvul.008G004000	AT1G44960.1	SNARE associated Golgi protein family
G19833	8	pod.2years	H° (exterior)	706796	11.6138	0.357143	Phvul.008G006600	AT5G65560.1	Pentatricopeptide repeat (PPR) superfamily protein
G19833	8	pod.2years	H° (exterior)	706882	15.9905	0.346561	Phvul.008G006700	AT5G38720.1
G19833	8	pod.2years	H° (exterior)	706932	11.6138	0.357143	Phvul.008G006800	AT2G19540.1	Transducin family protein / WD-40 repeat family protein
G19833							Phvul.008G007500	AT5G16150.3	plastidic GLC translocator
G19833							Phvul.008G007600	AT2G39060.1	Nodulin MtN3 family protein
G19833							Phvul.008G007700	AT5G16180.1	ortholog of maize chloroplast splicing factor CRS1
G19833							Phvul.008G008400	AT1G66840.1	Plant protein of unknown function (DUF827)
G19833	8	pod.2019	L* (interior)	1633220	6.72683	0.469577	Phvul.008G018600	AT5G23680.1	Sterile alpha motif (SAM) domain-containing protein
G19833	8	pod.2020	L* (interior)	1633220	9.21578	0.469577	Phvul.008G018900	AT3G48800.1	Sterile alpha motif (SAM) domain-containing protein
G19833							Phvul.008G019400	AT2G33550.1	Homeodomain-like superfamily protein
G19833							Phvul.008G019500	AT5G07290.1	MEI2-like 4
G19833							Phvul.008G019700	AT2G38130.1	Acyl-CoA N-acyltransferases (NAT) superfamily protein
G19833	8	pod.2years	a* (exterior)	1729441	5.63863	0.240741	Phvul.008G019500	AT5G07290.1	MEI2-like 4
G19833	8	pod.2020	a* (exterior)	1732687	6.90865	0.119048	Phvul.008G019700	AT2G38130.1	Acyl-CoA N-acyltransferases (NAT) superfamily protein
G19833	8	pod.2years	a* (exterior)	1732687	6.94693	0.119048	Phvul.008G020600	AT1G67230.1	little nuclei1
G19833	8	pod.2years	a* (exterior)	1752346	5.63863	0.240741	Phvul.008G020700	AT4G10780.1	LRR and NB-ARC domains-containing disease resistance protein
G19833							Phvul.008G020800	AT5G19640.1	Major facilitator superfamily protein
G19833							Phvul.008G021600	AT3G30841.1	Cofactor-independent phosphoglycerate mutase
G19833							Phvul.008G021700	AT5G23710.1	DNA binding;DNA-directed RNA polymerases
G19833							Phvul.008G022000	AT5G38710.1	Methylenetetrahydrofolate reductase family protein
G19833	8	pod.2019	L* (exterior)	2819504	13.0609	0.198413	Phvul.008G033900	AT3G19640.1	magnesium transporter 4
G19833	8	pod.2019	H° (exterior)	2819504	10.2655	0.198413	Phvul.008G034033	AT3G19640.1	magnesium transporter 4
G19833	8	pod.2020	L* (exterior)	2819504	8.83211	0.198413	Phvul.008G034800	AT2G38360.1	prenylated RAB acceptor 1.B4
G19833	8	pod.2020	H° (exterior)	2819504	9.12659	0.198413	Phvul.008G035000	AT5G61190.1	putative endonuclease or glycosyl hydrolase with C2H2-type zinc finger domain
G19833	8	pod.2years	L* (exterior)	2819504	10.8545	0.198413	Phvul.008G035200	AT5G61220.1	LYR family of Fe/S cluster biogenesis protein
G19833	8	pod.2years	H° (exterior)	2819504	6.62932	0.198413	Phvul.008G035600	AT5G15450.1	casein lytic proteinase B3
G19833							Phvul.008G035700	AT5G15440.1	EID1-like 1
G19833	8	pod.2019	H° (exterior)	3810039	7.98852	0.232804	Phvul.008G044500	AT5G33370.1	GDSL-like Lipase/Acylhydrolase superfamily protein
G19833	8	pod.2020	H° (exterior)	3810039	9.01732	0.232804	Phvul.008G045400	AT1G05940.1	cationic amino acid transporter 9
G19833	8	pod.2years	L* (exterior)	3810039	6.42288	0.232804
G19833	8	pod.2years	H° (exterior)	3810039	7.176	0.232804
G19833	8	pod.2019	H° (exterior)	3925649	5.74776	0.243386	Phvul.008G045400	AT1G05940.1	cationic amino acid transporter 9
G19833	8	pod.2020	H° (exterior)	3925649	6.5447	0.243386	Phvul.008G045800	AT4G25950.1	vacuolar ATP synthase G3
G19833	8	pod.2019	H° (exterior)	3925830	5.74776	0.243386	Phvul.008G046100	AT2G44880.1	Pentatricopeptide repeat (PPR-like) superfamily protein
G19833	8	pod.2020	H° (exterior)	3925830	6.5447	0.243386
G19833	8	pod.2020	C* (exterior)	44009499	6.96998	0.289683	Phvul.008G161700	AT5G06430.1	Thioredoxin superfamily protein
G19833	8	pod.2years	C* (exterior)	44009499	7.26805	0.289683	Phvul.008G161800	AT2G47420.1	Ribosomal RNA adenine dimethylase family protein
G19833							Phvul.008G162000	AT1G43170.3	ribosomal protein 1
G19833	8	pod.2019	L* (exterior)	58532452	6.26278	0.255291	Phvul.008G235900	AT2G17250.1	CCAAT-binding factor
G19833							Phvul.008G236600	AT5G16610.2
G19833							Phvul.008G236800	AT5G37690.1	SGNH hydrolase-type esterase superfamily protein
G19833							Phvul.008G237000	AT5G37670.1	HSP20-like chaperones superfamily protein
G19833							Phvul.008G237200	AT1G14860.1	nudix hydrolase homolog 18
G19833							Phvul.008G237400	AT5G37600.1	glutamine synthase clone R1
G19833							Phvul.008G237800	AT1G66180.1	Eukaryotic aspartyl protease family protein
G19833							Phvul.008G237900	AT5G37530.1	NAD(P)-binding Rossmann-fold superfamily protein
G19833	9	pod.2020	L* (interior)	10449643	6.51894	0.199735	Phvul.009G054101	AT5G11010.2	Pre-mRNA cleavage complex II protein family
G19833							Phvul.009G054200	AT5G53170.1	FTSH protease 11
G19833							Phvul.009G054600	AT5G04070.1	NAD(P)-binding Rossmann-fold superfamily protein
G19833							Phvul.009G054800	AT5G53120.4	spermidine synthase 3
G19833							Phvul.009G054900	AT3G06240.1	F-box family protein
G19833							Phvul.009G055000	AT5G04520.1	Protein of unknown function DUF455
G19833							Phvul.009G055300	AT1G31910.1	GHMP kinase family protein
G19833	9	pod.2019	H° (exterior)	10765350	10.5368	0.0661376	Phvul.009G056700	AT1G75100.1	J-domain protein required for chloroplast accumulation response 1
G19833	9	pod.2020	C* (exterior)	10765350	6.04336	0.0661376	Phvul.009G057400	AT5G42950.1	GYF domain-containing protein
G19833	9	pod.2020	H° (exterior)	10765350	13.5556	0.0661376	Phvul.009G059600	AT1G75330.1	ornithine carbamoyltransferase
G19833	9	pod.2019	a* (exterior)	10852165	6.81775	0.160053
G19833	9	pod.2020	a* (exterior)	11215009	9.24466	0.152116	Phvul.009G061325	AT5G42650.1	allene oxide synthase
G19833	9	pod.2years	a* (exterior)	11215009	5.6596	0.152116	Phvul.009G061350	AT2G23450.2	Protein kinase superfamily protein
G19833							Phvul.009G061450	AT4G31940.1	cytochrome P450, family 82, subfamily C, polypeptide 4
G19833							Phvul.009G061500	AT4G31940.1	cytochrome P450, family 82, subfamily C, polypeptide 4
G19833							Phvul.009G062300	AT1G47710.1	Serine protease inhibitor (SERPIN) family protein
G19833							Phvul.009G062500	AT1G80260.1	Spc97 / Spc98 family of spindle pole body (SBP) component
G19833							Phvul.009G063000	AT2G26530.2	Protein of unknown function (DUF1645)
G19833	9	pod.2years	b* (exterior)	11579902	7.07883	0.0529101	Phvul.009G065100	AT2G04860.1	Tetratricopeptide repeat (TPR)-like superfamily protein
G19833							Phvul.009G065300	AT4G17650.1	Polyketide cyclase / dehydrase and lipid transport protein
G19833							Phvul.009G065400	AT1G45230.1	Protein of unknown function (DUF3223)
G19833							Phvul.009G065500	AT1G45249.1	abscisic acid responsive elements-binding factor 2
G19833							Phvul.009G065800	AT1G46264.1	heat shock transcription factor B4
G19833							Phvul.009G066400	AT5G42830.1	HXXXD-type acyl-transferase family protein
G19833	9	pod.2019	L* (exterior)	12097310	9.11825	0.0740741	Phvul.009G068000	AT2G23290.1	myb domain protein 70
G19833	9	pod.2019	b* (exterior)	12097310	11.3611	0.0740741	Phvul.009G068400	AT1G02740.1	MRG family protein
G19833							Phvul.009G068500	AT4G24210.1	F-box family protein
G19833							Phvul.009G068800	AT5G67320.1	WD-40 repeat family protein
G19833							Phvul.009G069100	AT5G43080.1	Cyclin A3;1
G19833							Phvul.009G069200	AT3G59600.1	RNA polymerase Rpb8
G19833							Phvul.009G069401	AT5G19440.1	NAD(P)-binding Rossmann-fold superfamily protein
G19833							Phvul.009G069500	AT1G51410.1	NAD(P)-binding Rossmann-fold superfamily protein
G19833	9	pod.2019	L* (exterior)	13853386	5.77186	0.0767196	Phvul.009G084400	AT1G74930.1	Integrase-type DNA-binding superfamily protein
G19833	9	pod.2years	L* (exterior)	13860051	5.73718	0.152116	Phvul.009G084500	AT2G26250.1	3-ketoacyl-CoA synthase 10
G19833							Phvul.009G084900	AT5G10720.1	histidine kinase 5
G19833							Phvul.009G085100	AT5G10730.1	NAD(P)-binding Rossmann-fold superfamily protein
G19833							Phvul.009G085300	AT5G24930.1	CONSTANS-like 4
G19833	9	pod.2years	b* (exterior)	14765198	7.20428	0.0582011	Phvul.009G092100	AT4G32160.1	Phox (PX) domain-containing protein
G19833							Phvul.009G092200	AT5G11160.1	adenine phosphoribosyltransferase 5
G19833							Phvul.009G092300	AT4G32250.3	Protein kinase superfamily protein
G19833							Phvul.009G092366	AT4G32260.1	ATPase, F0 complex, subunit B/B\', bacterial/chloroplast
G19833							Phvul.009G093200	AT2G25490.1	EIN3-binding F box protein 1
G19833	9	pod.2019	a* (exterior)	19432592	11.0731	0.179894	Phvul.009G127300	AT1G21760.1	F-box protein 7
G19833	9	pod.2019	b* (exterior)	19432592	11.3896	0.179894	Phvul.009G127400	AT1G21780.2	BTB/POZ domain-containing protein
G19833							Phvul.009G127500	AT1G77410.1	beta-galactosidase 16
G19833							Phvul.009G127700	AT1G21700.1	SWITCH/sucrose nonfermenting 3C
G19833							Phvul.009G127900	AT1G15960.1	NRAMP metal ion transporter 6
G19833							Phvul.009G128066	AT1G21690.1	ATPase family associated with various cellular activities (AAA)
G19833							Phvul.009G128132	AT1G21690.1	ATPase family associated with various cellular activities (AAA)
G19833							Phvul.009G128300	AT1G21680.1	DPP6 N-terminal domain-like protein
G19833							Phvul.009G128600	AT1G77380.1	amino acid permease 3
G19833	9	pod.2years	b* (exterior)	20332723	8.09288	0.0687831	Phvul.009G134000	AT1G43850.2	SEUSS transcriptional co-regulator
G19833	9	pod.2019	C* (exterior)	20375268	6.01282	0.0687831	Phvul.009G134300	AT1G21460.1	Nodulin MtN3 family protein
G19833	9	pod.2020	b* (exterior)	20375268	6.8867	0.0687831	Phvul.009G134400	AT3G21470.1	Pentatricopeptide repeat (PPR-like) superfamily protein
G19833							Phvul.009G134650	AT5G59200.1	Tetratricopeptide repeat (TPR)-like superfamily protein
G19833							Phvul.009G134700	AT1G77120.1	alcohol dehydrogenase 1
G19833							Phvul.009G135000	AT1G77122.1	Uncharacterised protein family UPF0090
G19833							Phvul.009G135600	AT5G40210.1	nodulin MtN21 /EamA-like transporter family protein
G19833							Phvul.009G135700	AT5G53310.1	myosin heavy chain-related
G19833	9	leaves	L* (upper)	22912954	7.23749	0.0510753	Phvul.009G154200	AT2G28605.1	Photosystem II reaction center PsbP family protein
G19833	9	leaves	H° (upper)	22912954	7.05064	0.0510753	Phvul.009G154300	AT5G09230.7	sirtuin 2
G19833							Phvul.009G154600	AT5G63910.1	farnesylcysteine lyase
G19833	9	leaves	L* (middle)	23206537	5.81395	0.0505319	Phvul.009G155700	AT1G16080.1
G19833	9	leaves	C* (middle)	23206537	5.62691	0.0505319	Phvul.009G156000	AT2G13600.1	Pentatricopeptide repeat (PPR) superfamily protein
G19833	9	leaves	b* (upper)	23206537	9.56613	0.0510753	Phvul.009G157000	AT1G34320.1	Protein of unknown function (DUF668)
G19833	9	leaves	C* (upper)	23206537	9.41704	0.0510753	Phvul.009G157100	AT5G08650.1	Small GTP-binding protein
G19833	9	pod.2020	a* (exterior)	23362626	12.5814	0.0780423	Phvul.009G157000	AT1G34320.1	Protein of unknown function (DUF668)
G19833	9	pod.2years	a* (exterior)	23362626	11.4089	0.0780423	Phvul.009G157500	AT5G63640.1	ENTH/VHS/GAT family protein
G19833							Phvul.009G157600	AT2G30390.1	ferrochelatase 2
G19833	9	pod.2019	b* (interior)	28545623	6.98041	0.206349	Phvul.009G188000	AT1G18800.1	NAP1-related protein 2
G19833	9	pod.2019	C* (interior)	28545623	8.90666	0.206349	Phvul.009G188100	AT3G47620.1	TEOSINTE BRANCHED, cycloidea and PCF (TCP) 14
G19833							Phvul.009G188251	AT3G47640.2	basic helix-loop-helix (bHLH) DNA-binding superfamily protein
G19833							Phvul.009G188300	AT1G74520.1	HVA22 homologue A
G19833							Phvul.009G188333	ATCG00190.1	RNA polymerase subunit beta
G19833							Phvul.009G188366	ATCG00630.1	PSAJ
G19833							Phvul.009G188700	AT3G47670.1	Plant invertase/pectin methylesterase inhibitor superfamily protein
G19833	9	pod.2020	a* (interior)	31753040	8.90705	0.0529101	Phvul.009G209400	AT5G55840.1	Pentatricopeptide repeat (PPR) superfamily protein
G19833	9	pod.2020	H° (interior)	31753040	8.33499	0.0529101	Phvul.009G209500	AT5G25220.1	KNOTTED1-like homeobox gene 3
G19833	9	pod.2years	a* (interior)	31753040	5.76021	0.0529101	Phvul.009G209700	AT3G46920.1	Protein kinase superfamily protein with octicosapeptide/Phox/Bem1p domain
G19833	9	pod.2years	H° (interior)	31753040	8.58197	0.0529101	Phvul.009G209800	AT2G15580.1	RING/U-box superfamily protein
G19833							Phvul.009G210000	AT2G13100.1	Major facilitator superfamily protein
G19833							Phvul.009G210100	AT2G25620.1	DNA-binding protein phosphatase 1
G19833							Phvul.009G210332	AT1G19250.1	flavin-dependent monooxygenase 1
G19833							Phvul.009G210564	AT2G41040.1	S-adenosyl-L-methionine-dependent methyltransferases superfamily protein
G19833	9	pod.2019	a* (exterior)	37236459	9.32296	0.15873	Phvul.009G251600	AT3G16770.1	ethylene-responsive element binding protein
G19833	9	pod.2years	a* (exterior)	37236459	6.46604	0.15873	Phvul.009G251900	AT4G16070.1	Mono-/di-acylglycerol lipase, N-terminal;Lipase, class 3
G19833	9	pod.2020	a* (interior)	37257789	8.00178	0.190476	Phvul.009G252700	AT5G49230.1	Drought-responsive family protein
G19833	9	pod.2years	H° (interior)	37257789	9.95398	0.190476
G19833	10	pod.2019	C* (exterior)	1093143	5.70731	0.0846561	Phvul.010G006700	AT3G54090.1	fructokinase-like 1
G19833							Phvul.010G007400	AT2G37980.1	O-fucosyltransferase family protein
G19833							Phvul.010G007500	AT5G01150.1	Protein of unknown function (DUF674)
G19833							Phvul.010G008000	AT3G54130.1	Josephin family protein
G19833							Phvul.010G008300	AT3G09090.1	defective in exine formation protein (DEX1)
G19833	10	pod.2019	C* (exterior)	4552800	6.54777	0.362434	Phvul.010G030600	AT3G07400.1	lipase class 3 family protein
G19833	10	pod.2020	a* (exterior)	4627904	8.59088	0.415344	Phvul.010G031000	AT4G12970.1	stomagen
G19833	10	pod.2019	b* (exterior)	4715815	11.0275	0.359788	Phvul.010G032200	AT4G12910.1	serine carboxypeptidase-like 20
G19833	10	pod.2years	b* (exterior)	4715815	9.57503	0.359788	Phvul.010G032700	AT2G21630.1	Sec23/Sec24 protein transport family protein
G19833	10	pod.2years	a* (exterior)	4753654	5.7685	0.407407	Phvul.010G032900	AT4G31530.1	NAD(P)-binding Rossmann-fold superfamily protein
G19833	10	pod.2years	b* (exterior)	4906704	6.07529	0.367725	Phvul.010G032900	AT4G31530.1	NAD(P)-binding Rossmann-fold superfamily protein
G19833	10	pod.2years	b* (exterior)	4906848	6.07529	0.367725	Phvul.010G033400	AT3G03530.1	non-specific phospholipase C4
G19833	10	pod.2years	b* (exterior)	4917720	6.07529	0.367725	Phvul.010G033500	AT5G65940.1	beta-hydroxyisobutyryl-CoA hydrolase 1
G19833	10	pod.2years	b* (exterior)	4917739	6.07529	0.367725
G19833	10	pod.2years	b* (exterior)	4917748	6.07529	0.367725
G19833	10	pod.2020	a* (interior)	5817088	10.6819	0.376984	Phvul.010G038800	AT5G16970.1	alkenal reductase
G19833	10	pod.2020	H° (interior)	5817088	13.9383	0.376984	Phvul.010G039700
G19833	10	pod.2years	H° (interior)	5817088	11.0275	0.376984	Phvul.010G040100	AT5G17660.1	tRNA (guanine-N-7) methyltransferase
G19833							Phvul.010G040300	AT2G44530.2	Phosphoribosyltransferase family protein
G19833	10	pod.2019	b* (exterior)	6165885	6.46563	0.253968	Phvul.010G041000	AT2G13560.1	NAD-dependent malic enzyme 1
G19833							Phvul.010G041200	AT2G44600.1
G19833	10	pod.2019	b* (exterior)	41403581	5.99776	0.358466	Phvul.010G132433	AT5G11250.1	Disease resistance protein (TIR-NBS-LRR class)
G19833							Phvul.010G132100
G19833							Phvul.010G133100	AT1G17470.2	developmentally regulated G-protein 1
G19833							Phvul.010G132400	AT2G06530.1	SNF7 family protein
G19833							Phvul.010G132500	AT3G13980.1
G19833							Phvul.010G132600	AT3G13990.2	Kinase-related protein of unknown function (DUF1296)
G19833							Phvul.010G132700	AT2G03820.1	nonsense-mediated mRNA decay NMD3 family protein
G19833	10	leaves	L* (lower)	42753010	5.7274	0.172872	Phvul.010G145100	AT1G51940.1	protein kinase family protein / peptidoglycan-binding LysM domain-containing protein
G19833	10	leaves	b* (lower)	42753010	6.56413	0.172872	Phvul.010G145200	AT4G12540.1
G19833	10	leaves	C* (lower)	42753010	6.48587	0.172872	Phvul.010G146000	AT3G16330.1
G19833							Phvul.010G146100	AT5G25840.1	Protein of unknown function (DUF1677)
G19833							Phvul.010G146400
G19833	10	pod.2019	a* (exterior)	42931001	5.64715	0.166667	Phvul.010G147200	AT4G29080.1	phytochrome-associated protein 2
G19833							Phvul.010G147300	AT3G27750.1
G19833							Phvul.010G147500	AT1G79810.1	Pex2/Pex12 N-terminal domain-containing protein / zinc finger (C3HC4-type RING finger) family protein
G19833							Phvul.010G147900	AT1G52190.1	Major facilitator superfamily protein
G19833							Phvul.010G148200	AT5G22330.1	P-loop containing nucleoside triphosphate hydrolases superfamily protein
G19833							Phvul.010G148400	AT1G15220.2	cytochrome c biogenesis protein family
G19833							Phvul.010G149000	AT1G79870.1	D-isomer specific 2-hydroxyacid dehydrogenase family protein
G19833							Phvul.010G149300	AT1G52290.1	Protein kinase superfamily protein
G19833							Phvul.010G149400	AT1G15240.2	Phox-associated domain;Phox-like;Sorting nexin, C-terminal
G19833							Phvul.010G149600	AT1G15260.1
G19833							Phvul.010G149900	AT3G24506.1
G19833	10	pod.2020	L* (interior)	43151268	9.66233	0.169312	Phvul.010G150700	AT1G79960.1	ovate family protein 14
G19833							Phvul.010G151100	AT1G04940.1	translocon at the inner envelope membrane of chloroplasts 20
G19833							Phvul.010G151500	AT1G80440.1	Galactose oxidase/kelch repeat superfamily protein
G19833							Phvul.010G151600	AT1G80410.1	tetratricopeptide repeat (TPR)-containing protein
G19833							Phvul.010G151666
G19833	10	pod.2019	L* (exterior)	43229235	7.63011	0.164021	Phvul.010G152800	AT1G52770.1	Phototropic-responsive NPH3 family protein
G19833	10	pod.2019	a* (interior)	43229235	7.12142	0.164021	Phvul.010G153100	AT1G52720.1
G19833	10	pod.2019	H° (interior)	43229235	7.59018	0.164021	Phvul.010G153200	AT3G15620.1	DNA photolyase family protein
G19833	10	pod.2020	a* (interior)	43229235	10.3308	0.164021	Phvul.010G153700	AT3G15680.1	Ran BP2/NZF zinc finger-like superfamily protein
G19833	10	pod.2020	H° (interior)	43229235	10.8774	0.164021	Phvul.010G153800	AT2G43090.1	Aconitase/3-isopropylmalate dehydratase protein
G19833	10	pod.2years	L* (exterior)	43229235	8.09594	0.164021
G19833	10	pod.2years	a* (interior)	43229235	8.40527	0.164021
G19833	10	pod.2years	H° (interior)	43229235	7.60616	0.164021
G19833	10	pod.2019	L* (interior)	43258010	9.1156	0.19709
G19833	10	pod.2020	a* (exterior)	43258010	12.9256	0.19709
G19833	10	pod.2years	a* (exterior)	43258010	11.5453	0.19709
G19833	10	pod.2years	L* (interior)	43258010	7.67443	0.19709
G19833	10	leaves	b* (middle)	43354990	6.75614	0.163564	Phvul.010G152800	AT1G52770.1	Phototropic-responsive NPH3 family protein
G19833	10	pod.2019	H° (exterior)	43366958	5.72069	0.206349	Phvul.010G153100	AT1G52720.1
G19833	10	pod.2019	H° (exterior)	43424808	7.70435	0.201058	Phvul.010G153200	AT3G15620.1	DNA photolyase family protein
G19833							Phvul.010G153700	AT3G15680.1	Ran BP2/NZF zinc finger-like superfamily protein
G19833							Phvul.010G153800	AT2G43090.1	Aconitase/3-isopropylmalate dehydratase protein
G19833							Phvul.010G154200	AT1G15390.1	peptide deformylase 1A
G19833							Phvul.010G154700	AT5G11170.1	DEAD/DEAH box RNA helicase family protein
G19833							Phvul.010G155000	AT3G15730.1	phospholipase D alpha 1
G19833							Phvul.010G155200	AT5G25360.1
G19833							Phvul.010G155300	AT1G52560.1	HSP20-like chaperones superfamily protein
G19833							Phvul.010G155700	AT1G15340.1	methyl-CPG-binding domain 10
G19833							Phvul.010G156600	AT5G32440.1	Ubiquitin system component Cue protein
G19833	10	pod.2020	b* (exterior)	44210227	6.28307	0.0595238	Phvul.010G164300	AT3G20260.1	Protein of unknown function (DUF1666)
G19833	10	pod.2020	H° (exterior)	44210227	13.2338	0.0595238	Phvul.010G165300	AT3G13062.2	Polyketide cyclase/dehydrase and lipid transport superfamily protein
G19833							Phvul.010G165400	AT3G13060.2	evolutionarily conserved C-terminal region 5
G19833							Phvul.010G165900	AT1G16710.1	histone acetyltransferase of the CBP family 12
G19833	11	pod.2020	b* (interior)	4404289	6.9949	0.325397	Phvul.011G048200	AT4G34370.1	RING/U-box superfamily protein
G19833							Phvul.011G048400	AT3G18840.2	Tetratricopeptide repeat (TPR)-like superfamily protein
G19833							Phvul.011G048800	AT3G50800.1
G19833							Phvul.011G049000	AT2G15980.1	Tetratricopeptide repeat (TPR)-like superfamily protein
G19833							Phvul.011G049300	AT3G18930.2	RING/U-box superfamily protein
G19833							Phvul.011G049500	AT3G50830.1	cold-regulated 413-plasma membrane 2
G19833							Phvul.011G049600	AT5G42650.1	allene oxide synthase
G19833							Phvul.011G050000	AT2G15960.1
G19833							Phvul.011G050300	AT1G50030.1	target of rapamycin
G19833							Phvul.011G050400	AT2G15910.1	CSL zinc finger domain-containing protein
G19833							Phvul.011G050600	AT3G18990.1	AP2/B3-like transcriptional factor family protein
G19833	11	pod.2020	L* (interior)	4544903	7.16498	0.291005	Phvul.011G050000	AT2G15960.1
G19833							Phvul.011G050300	AT1G50030.1	target of rapamycin
G19833							Phvul.011G050400	AT2G15910.1	CSL zinc finger domain-containing protein
G19833							Phvul.011G050600	AT3G18990.1	AP2/B3-like transcriptional factor family protein
G19833							Phvul.011G050700	AT3G18990.1	AP2/B3-like transcriptional factor family protein
G19833							Phvul.011G051400
G19833							Phvul.011G051900	AT1G06720.1	P-loop containing nucleoside triphosphate hydrolases superfamily protein
G19833							Phvul.011G052000	AT3G07560.1	peroxin 13
G19833	11	pod.2019	H° (exterior)	4980891	6.615	0.126984	Phvul.011G055500	AT1G65430.1	IBR domain-containing protein
G19833							Phvul.011G055600	AT3G57930.2
G19833							Phvul.011G056300	AT5G44640.1	beta glucosidase 13
G19833							Phvul.011G056400	AT2G44480.1	beta glucosidase 17
G19833							Phvul.011G056516	ATCG00440.1	NADH:ubiquinone/plastoquinone oxidoreductase, chain 3 protein
G19833							Phvul.011G056532	ATCG00430.1	photosystem II reaction center protein G
G19833							Phvul.011G056700	AT1G20480.1	AMP-dependent synthetase and ligase family protein
G19833							Phvul.011G056801
G19833							Phvul.011G056900	AT3G20810.1	2-oxoglutarate (2OG) and Fe(II)-dependent oxygenase superfamily protein
G19833							Phvul.011G057300	AT4G12070.1
G19833	11	pod.2019	L* (interior)	9547224	6.18373	0.492063	Phvul.011G094000	AT1G67190.2	F-box/RNI-like superfamily protein
G19833							Phvul.011G094300	AT3G04030.3	Homeodomain-like superfamily protein
G19833							Phvul.011G094500	AT2G27500.2	Glycosyl hydrolase superfamily protein
G19833							Phvul.011G094600	AT2G27470.1	nuclear factor Y, subunit B11
G19833							Phvul.011G094800	AT2G27460.1	sec23/sec24 transport family protein
G19833	11	pod.2years	L* (interior)	12458012	6.25886	0.269841	Phvul.011G107800	AT2G40340.1	Integrase-type DNA-binding superfamily protein
G19833							Phvul.011G107600	AT4G30700.1	Pentatricopeptide repeat (PPR) superfamily protein
G19833							Phvul.011G107300	AT3G22104.1	Phototropic-responsive NPH3 family protein
G19833	11	pod.2019	H° (exterior)	48753899	7.492	0.0687831	Phvul.011G176500	AT5G66240.2	Transducin/WD40 repeat-like superfamily protein
G19833	11	pod.2019	H° (interior)	48753899	6.65638	0.0687831	Phvul.011G176800	AT1G16270.2	Protein kinase superfamily protein with octicosapeptide/Phox/Bem1p domain
G19833	11	pod.2020	L* (interior)	48753899	5.75238	0.0687831	Phvul.011G176950	AT4G16260.1	Glycosyl hydrolase superfamily protein
G19833							Phvul.011G177000	AT4G16260.1	Glycosyl hydrolase superfamily protein
G19833	11	pod.2019	L* (exterior)	50054935	7.43755	0.0740741	Phvul.011G187000	AT2G27100.1	C2H2 zinc-finger protein SERRATE (SE)
G19833							Phvul.011G187100	AT5G10390.1	Histone superfamily protein
G19833	11	pod.2019	b* (exterior)	51718220	9.34197	0.0582011	Phvul.011G201101	AT3G14470.1	NB-ARC domain-containing disease resistance protein
G19833	11	pod.2020	H° (exterior)	51718220	14.695	0.0582011	Phvul.011G201300	AT1G29940.1	nuclear RNA polymerase A2
G19833	11	pod.2years	b* (exterior)	51718220	6.73552	0.0582011	Phvul.011G201400	AT5G06970.1	Protein of unknown function (DUF810)
G19833	11	pod.2years	H° (exterior)	51718220	7.99098	0.0582011	Phvul.011G201500	AT3G15140.1	Polynucleotidyl transferase, ribonuclease H-like superfamily protein
G19833	11	pod.2019	b* (exterior)	52768207	6.54357	0.0634921	Phvul.011G210200	AT4G39140.3	RING/U-box superfamily protein
G19833	11	pod.2years	H° (exterior)	52768207	6.97322	0.0634921	Phvul.011G209300	AT5G12380.1	annexin 8
G19833	11	pod.2years	H° (exterior)	52773792	6.97322	0.0634921	Phvul.011G209200	AT5G12380.1	annexin 8
G19833							Phvul.011G209100	AT3G54500.1
G19833							Phvul.011G208800	AT5G33340.1	Eukaryotic aspartyl protease family protein
G19833							Phvul.011G208100	AT5G33340.1	Eukaryotic aspartyl protease family protein
G19833	11	pod.2years	b* (exterior)	53248080	7.24827	0.140212	Phvul.011G212300	AT3G12630.1	A20/AN1-like zinc finger family protein
G19833							Phvul.011G212400	AT3G28730.1	high mobility group
G19833							Phvul.011G212500	AT3G12650.1
G19833							Phvul.011G212600	AT2G45400.1	NAD(P)-binding Rossmann-fold superfamily protein
G19833							Phvul.011G212800	AT2G45400.1	NAD(P)-binding Rossmann-fold superfamily protein
G19833							Phvul.011G213200	AT5G13490.1	ADP/ATP carrier 2
G19833							Phvul.011G213400	AT5G40580.2	20S proteasome beta subunit PBB2
G19833							Phvul.011G213700	AT2G42250.1	cytochrome P450, family 712, subfamily A, polypeptide 1
G19833	11	pod.2020	H° (exterior)	53530055	8.59555	0.0912698	Phvul.011G214800	AT2G18510.1	RNA-binding (RRM/RBD/RNP motifs) family protein
G19833	11	pod.2years	H° (exterior)	53530055	7.94783	0.0912698	Phvul.011G215000	AT5G61510.1	GroES-like zinc-binding alcohol dehydrogenase family protein
G19833							Phvul.011G215100	AT5G61510.1	GroES-like zinc-binding alcohol dehydrogenase family protein
G19833							Phvul.011G215400	AT4G10150.1	RING/U-box superfamily protein
G19833							Phvul.011G215600	AT1G16390.1	organic cation/carnitine transporter 3
G19833							Phvul.011G215800	AT1G71350.1	eukaryotic translation initiation factor SUI1 family protein
G19833							Phvul.011G216000	AT1G71360.1	Galactose-binding protein
G19833							Phvul.011G216100	AT1G16540.1	molybdenum cofactor sulfurase (LOS5) (ABA3)
G19833							Phvul.011G216200	AT1G22870.1	Protein kinase family protein with ARM repeat domain
G19833							Phvul.011G216300	AT2G22420.1	Peroxidase superfamily protein
5-593	1	leaves	b* (lower)	46046838	5.9502	0.0505319	Pv5-593.01G169700	AT3G53580	diaminopimelate epimerase family protein
5-593	1	leaves	b* (middle)	46046838	12.4982	0.0505319	Pv5-593.01G170000	AT3G53560	Tetratricopeptide repeat (TPR)-like superfamily protein
5-593	1	leaves	L* (upper)	46046838	9.17101	0.0510753	Pv5-593.01G170400	AT3G09520	exocyst subunit exo70 family protein H4
5-593	1	leaves	C* (middle)	46046866	12.4145	0.0505319	Pv5-593.01G170700
5-593							Pv5-593.01G170800	AT3G09560	Lipin family protein
5-593	1	pod.2020	L* (exterior)	46993079	13.3718	0.0529101	Pv5-593.01G178200	AT2G36910	ATP binding cassette subfamily B1
5-593							Pv5-593.01G178300	AT2G36890	Duplicated homeodomain-like superfamily protein
5-593							Pv5-593.01G178400
5-593							Pv5-593.01G178500	AT3G53220	Thioredoxin superfamily protein
5-593							Pv5-593.01G178600	AT5G03430	phosphoadenosine phosphosulfate (PAPS) reductase family protein
5-593							Pv5-593.01G178700	AT5G37570	Pentatricopeptide repeat (PPR-like) superfamily protein
5-593							Pv5-593.01G178800	AT2G36870	xyloglucan endotransglucosylase/hydrolase 32
5-593							Pv5-593.01G179100	AT2G36840	ACT-like superfamily protein
5-593							Pv5-593.01G179700	AT2G36835	(1 of 1) PTHR36737:SF1 - EXPRESSED PROTEIN
5-593							Pv5-593.01G180000	AT2G21170	triosephosphate isomerase
5-593	1	pod.2020	H° (exterior)	47885509	10.683	0.0661376	Pv5-593.01G186400	AT5G03650	starch branching enzyme 2.2
5-593							Pv5-593.01G186800	AT1G66950	pleiotropic drug resistance 11
5-593							Pv5-593.01G186900	AT2G36370	ubiquitin-protein ligases
5-593							Pv5-593.01G187800	AT2G36320	A20/AN1-like zinc finger family protein
5-593							Pv5-593.01G187700	AT3G52820	purple acid phosphatase 22
5-593							Pv5-593.01G187900	AT3G52780	Purple acid phosphatases superfamily protein
5-593	1	pod.2020	H° (exterior)	48881203	15.3502	0.0753968	Pv5-593.01G196300	AT5G06470	Glutaredoxin family protein
5-593							Pv5-593.01G197500	AT5G06530	ABC-2 type transporter family protein
5-593							Pv5-593.01G198100	AT5G06580	FAD-linked oxidases family protein
5-593	1	pod.2020	L* (interior)	49028057	7.02942	0.285714	Pv5-593.01G198100	AT5G06580	FAD-linked oxidases family protein
5-593	1	pod.2years	L* (interior)	49028057	10.2872	0.285714	Pv5-593.01G198400	AT3G11900	aromatic and neutral transporter 1
5-593							Pv5-593.01G198500	AT5G03850	Nucleic acid-binding
5-593							Pv5-593.01G198600	AT4G31200	SWAP (Suppressor-of-White-APricot)/surp RNA-binding domain-containing protein
5-593							Pv5-593.01G198700	AT3G54720	Peptidase M28 family protein
5-593							Pv5-593.01G199200	AT3G11950	TRAF-like superfamily protein
5-593							Pv5-593.01G199300	AT3G11960	Cleavage and polyadenylation specificity factor (CPSF) A subunit protein
5-593							Pv5-593.01G199400	AT3G58500	protein phosphatase 2A-4
5-593							Pv5-593.01G200100	AT3G63000	NPL4-like protein 1
5-593	1	pod.2years	H° (exterior)	50692153	5.95388	0.0740741	Pv5-593.01G218000	AT3G62070
5-593	1	pod.2years	H° (exterior)	50713052	5.95388	0.0740741	Pv5-593.01G218200	AT3G62040	Haloacid dehalogenase-like hydrolase (HAD) superfamily protein
5-593	1	pod.2years	H° (exterior)	50713111	5.95388	0.0740741	Pv5-593.01G218300	AT3G62030	rotamase CYP 4
5-593	1	pod.2years	H° (exterior)	50713126	5.95388	0.0740741	Pv5-593.01G218800
5-593	1	pod.2years	H° (exterior)	50723038	5.95388	0.0740741	Pv5-593.01G219000	AT1G02305	Cysteine proteinases superfamily protein
5-593	1	pod.2years	H° (exterior)	50723512	5.95388	0.0740741	Pv5-593.01G219100	AT5G24710	Transducin/WD40 repeat-like superfamily protein
5-593	1	pod.2years	H° (exterior)	50723557	5.95388	0.0740741	Pv5-593.01G219300	AT5G26742	DEAD box RNA helicase (RH3)
5-593	1	pod.2years	H° (exterior)	50723903	5.95388	0.0740741	Pv5-593.01G219500	AT5G26731
5-593	1	pod.2years	H° (exterior)	50729118	5.95388	0.0740741	Pv5-593.01G219700	AT4G11160	Translation initiation factor 2
5-593	1	pod.2years	H° (exterior)	50760558	5.95388	0.0740741	Pv5-593.01G219900
5-593	1	pod.2years	H° (exterior)	50760615	5.95388	0.0740741	Pv5-593.01G220200	AT3G05910	Pectinacetylesterase family protein
5-593	1	pod.2years	H° (exterior)	50778634	5.95388	0.0740741	Pv5-593.01G220300	AT1G09540	myb domain protein 61
5-593	1	pod.2years	H° (exterior)	50804580	6.17483	0.0727513	Pv5-593.01G220400
5-593							Pv5-593.01G220900	AT5G26600	Pyridoxal phosphate (PLP)-dependent transferases superfamily protein
5-593	1	pod.2020	H° (exterior)	50939307	27.2563	0.0767196	Pv5-593.01G220900	AT5G26600	Pyridoxal phosphate (PLP)-dependent transferases superfamily protein
5-593	1	pod.2years	C* (exterior)	50939307	5.92839	0.0767196	Pv5-593.01G221300	AT1G56720	Protein kinase superfamily protein
5-593	1	pod.2years	H° (exterior)	50939307	8.3222	0.0767196	Pv5-593.01G221400
5-593	1	pod.2years	C* (exterior)	50939385	5.92839	0.0767196	Pv5-593.01G221500	AT1G09430	ATP-citrate lyase A-3
5-593	1	pod.2years	H° (exterior)	50939385	8.3222	0.0767196	Pv5-593.01G221600	AT3G07100	Sec23/Sec24 protein transport family protein
5-593	1	pod.2years	C* (exterior)	50939523	5.92839	0.0767196	Pv5-593.01G221800	AT1G56700	Peptidase C15
5-593	1	pod.2years	H° (exterior)	50939523	8.3222	0.0767196	Pv5-593.01G221900	AT1G09420	glucose-6-phosphate dehydrogenase 4
5-593	1	pod.2years	C* (exterior)	50939549	5.92839	0.0767196	Pv5-593.01G222100	AT1G09390	GDSL-like Lipase/Acylhydrolase superfamily protein
5-593	1	pod.2years	H° (exterior)	50939549	8.3222	0.0767196	Pv5-593.01G222400	AT1G09340	chloroplast RNA binding
5-593	1	pod.2years	C* (exterior)	50939569	5.92839	0.0767196	Pv5-593.01G222600	AT1G56590	Clathrin adaptor complexes medium subunit family protein
5-593	1	pod.2years	H° (exterior)	50939569	8.3222	0.0767196	Pv5-593.01G222700	AT4G15510	Photosystem II reaction center PsbP family protein
5-593	1	pod.2years	C* (exterior)	50939686	5.92839	0.0767196
5-593	1	pod.2years	H° (exterior)	50939686	8.3222	0.0767196
5-593	1	pod.2years	C* (exterior)	50941950	5.92839	0.0767196
5-593	1	pod.2years	H° (exterior)	50941950	8.3222	0.0767196
5-593	1	pod.2years	C* (exterior)	50942205	5.92839	0.0767196
5-593	1	pod.2years	H° (exterior)	50942205	8.3222	0.0767196
5-593	1	pod.2020	b* (exterior)	51026706	7.92485	0.0740741	Pv5-593.01G221400
5-593	1	pod.2019	C* (exterior)	51026803	6.84956	0.0740741	Pv5-593.01G221500	AT1G09430	ATP-citrate lyase A-3
5-593	1	pod.2020	b* (exterior)	51026803	7.15123	0.0740741	Pv5-593.01G221600	AT3G07100	Sec23/Sec24 protein transport family protein
5-593	1	pod.2020	H° (exterior)	51026803	26.0373	0.0740741	Pv5-593.01G221800	AT1G56700	Peptidase C15
5-593	1	pod.2years	C* (exterior)	51026803	8.61891	0.0740741	Pv5-593.01G221900	AT1G09420	glucose-6-phosphate dehydrogenase 4
5-593	1	pod.2years	H° (exterior)	51026803	9.54673	0.0740741	Pv5-593.01G222100	AT1G09390	GDSL-like Lipase/Acylhydrolase superfamily protein
5-593	1	pod.2years	C* (exterior)	51027409	5.92839	0.0767196	Pv5-593.01G222400	AT1G09340	chloroplast RNA binding
5-593	1	pod.2years	H° (exterior)	51027409	8.3222	0.0767196	Pv5-593.01G222600	AT1G56590	Clathrin adaptor complexes medium subunit family protein
5-593	1	pod.2years	C* (exterior)	51028142	5.92839	0.0767196	Pv5-593.01G222700	AT4G15510	Photosystem II reaction center PsbP family protein
5-593	1	pod.2years	C* (exterior)	51028142	8.3222	0.0767196	Pv5-593.01G223300	AT1G56500	haloacid dehalogenase-like hydrolase family protein
5-593	1	pod.2years	C* (exterior)	51030969	5.92839	0.0767196	Pv5-593.01G223800	AT1G56350	Peptide chain release factor 2
5-593	1	pod.2years	H° (exterior)	51030969	8.3222	0.0767196
5-593	1	pod.2years	C* (exterior)	51031115	5.92839	0.0767196
5-593	1	pod.2years	H° (exterior)	51031115	8.3222	0.0767196
5-593	1	pod.2years	C* (exterior)	51031281	5.92839	0.0767196
5-593	1	pod.2years	H° (exterior)	51031281	8.3222	0.0767196
5-593	1	pod.2years	H° (exterior)	51042141	5.92839	0.0767196
5-593	1	pod.2years	H° (exterior)	51042141	8.3222	0.0767196
5-593	1	pod.2years	H° (exterior)	51084408	5.92839	0.0767196
5-593	1	pod.2years	H° (exterior)	51084408	8.3222	0.0767196
5-593	2	pod.2years	H° (exterior)	1467990	15.0372	0.417989	Pv5-593.02G005300	AT1G32440	plastidial pyruvate kinase 3
5-593	2	pod.2years	H° (exterior)	1468533	14.9507	0.414021	Pv5-593.02G005400	AT1G32450	nitrate transporter 1.5
5-593							Pv5-593.02G005700	AT1G32470	Single hybrid motif superfamily protein
5-593							Pv5-593.02G005800	AT2G35350	poltergeist like 1
5-593							Pv5-593.02G005900	AT1G32500	non-intrinsic ABC protein 6
5-593							Pv5-593.02G006000	AT4G17970	aluminum-activated
5-593							Pv5-593.02G006200	AT1G32540	lsd one like 1
5-593							Pv5-593.02G006300	AT4G17960
5-593							Pv5-593.02G006400	AT4G17950	AT hook motif DNA-binding family protein
5-593							Pv5-593.02G006500	AT2G35290
5-593							Pv5-593.02G006600	AT4G17800	Predicted AT-hook DNA-binding family protein
5-593							Pv5-593.02G006700
5-593							Pv5-593.02G006800	AT4G17810	C2H2 and C2HC zinc fingers superfamily protein
5-593	2	pod.2019	a* (exterior)	1586653	34.3311	0.23545	Pv5-593.02G006300	AT4G17960
5-593	2	pod.2019	C* (exterior)	1586653	7.90525	0.23545	Pv5-593.02G006900	AT4G17830	Peptidase M20/M25/M40 family protein
5-593	2	pod.2020	a* (exterior)	1586653	34.1968	0.23545	Pv5-593.02G007000	AT2G35260	(1 of 8) PF02517 - CAAX protease self-immunity (Abi)
5-593	2	pod.2020	H° (exterior)	1586653	12.4713	0.23545	Pv5-593.02G007400	AT5G65710	HAESA-like 2
5-593	2	pod.2years	a* (exterior)	1586653	32.4144	0.23545	Pv5-593.02G007500	AT1G04820	tubulin alpha-4 chain
5-593	2	pod.2years	C* (exterior)	1586653	9.46242	0.23545	Pv5-593.02G007700	AT2G22790
5-593	2	pod.2019	b* (interior)	1587342	8.08789	0.234127	Pv5-593.02G007800	AT5G65720	nitrogen fixation S (NIFS)-like 1
5-593	2	pod.2019	C* (interior)	1587342	10.3517	0.234127	Pv5-593.02G008100	AT4G37790	Homeobox-leucine zipper protein family
5-593	2	pod.2020	C* (exterior)	1587342	7.77962	0.234127	Pv5-593.02G008200	AT3G49680	branched-chain aminotransferase 3
5-593	2	pod.2years	C* (interior)	1587342	16.1805	0.234127	Pv5-593.02G008300	AT3G49690	myb domain protein 84
5-593	2	pod.2019	L* (exterior)	1604407	15.7298	0.232804	Pv5-593.02G008400	AT4G37770	1-amino-cyclopropane-1-carboxylate synthase 8
5-593	2	pod.2019	L* (interior)	1604407	19.0618	0.232804
5-593	2	pod.2019	a* (interior)	1604407	36.6474	0.232804
5-593	2	pod.2019	H° (interior)	1604407	37.0754	0.232804
5-593	2	pod.2020	L* (exterior)	1604407	18.751	0.232804
5-593	2	pod.2020	H° (exterior)	1604407	16.7332	0.232804
5-593	2	pod.2020	L* (interior)	1604407	30.2866	0.232804
5-593	2	pod.2020	a* (interior)	1604407	42.8001	0.232804
5-593	2	pod.2020	H° (interior)	1604407	45.6917	0.232804
5-593	2	pod.2years	L* (exterior)	1604407	17.3152	0.232804
5-593	2	pod.2years	L* (interior)	1604407	23.483	0.232804
5-593	2	pod.2years	a* (interior)	1604407	41.2726	0.232804
5-593	2	pod.2years	H° (interior)	1604407	46.1098	0.232804
5-593	2	pod.2years	H° (exterior)	1681704	10.588	0.246032
5-593	2	pod.2019	H° (exterior)	1708077	13.595	0.25
5-593	2	pod.2019	L* (exterior)	1744283	7.96263	0.378307
5-593	2	pod.2019	L* (interior)	1744283	6.24851	0.378307
5-593	2	pod.2years	L* (exterior)	1744283	7.49351	0.378307
5-593	2	pod.2019	a* (exterior)	2478193	6.34122	0.0674603	Pv5-593.02G013800
5-593	2	pod.2019	a* (interior)	2478193	10.4863	0.0674603	Pv5-593.02G015100	AT4G36890	Nucleotide-diphospho-sugar transferases superfamily protein
5-593	2	pod.2019	C* (interior)	2478193	6.72973	0.0674603
5-593	2	pod.2019	H° (interior)	2478193	8.37244	0.0674603
5-593	2	pod.2020	a* (interior)	2478193	6.56935	0.0674603
5-593	2	pod.2years	a* (interior)	2478193	9.6627	0.0674603
5-593	2	pod.2years	H° (interior)	2478193	5.78905	0.0674603
5-593	2	pod.2019	a* (exterior)	2786416	7.49873	0.220899	Pv5-593.02G016900	AT4G02630	Protein kinase superfamily protein
5-593	2	pod.2020	a* (exterior)	2786416	6.72073	0.220899	Pv5-593.02G017000	AT2G23420	nicotinate phosphoribosyltransferase 2
5-593	2	pod.2years	a* (exterior)	2786416	7.24105	0.220899	Pv5-593.02G017200	AT4G36950	mitogen-activated protein kinase kinase kinase 21
5-593	2	pod.2years	C* (exterior)	2786416	12.5504	0.220899	Pv5-593.02G017600	AT4G36960	RNA-binding (RRM/RBD/RNP motifs) family protein
5-593	2	pod.2years	C* (exterior)	2880638	10.6938	0.210317	Pv5-593.02G017800	AT5G67030	zeaxanthin epoxidase (ZEP) (ABA1)
5-593	2	pod.2years	C* (exterior)	2880659	10.6938	0.210317	Pv5-593.02G018100	AT4G36980	(1 of 1) KOG2548 - SWAP mRNA splicing regulator
5-593	2	pod.2years	C* (exterior)	2917070	9.10541	0.206349	Pv5-593.02G019000	AT4G37040	methionine aminopeptidase 1D
5-593	2	pod.2019	L* (interior)	2979708	13.4198	0.0674603	Pv5-593.02G020800	AT5G66850	mitogen-activated protein kinase kinase kinase 5
5-593	2	pod.2019	a* (interior)	2979708	11.7892	0.0674603	Pv5-593.02G020900	AT5G66870	ASYMMETRIC LEAVES 2-like 1
5-593	2	pod.2019	H° (interior)	2979708	12.5444	0.0674603	Pv5-593.02G021100	AT4G37180	Homeodomain-like superfamily protein
5-593	2	pod.2020	L* (interior)	2979708	10.0555	0.0674603	Pv5-593.02G021400	AT5G66900	Disease resistance protein (CC-NBS-LRR class) family
5-593	2	pod.2020	a* (interior)	2979708	9.4099	0.0674603
5-593	2	pod.2020	H° (interior)	2979708	14.512	0.0674603
5-593	2	pod.2years	L* (interior)	2979708	10.4827	0.0674603
5-593	2	pod.2years	a* (interior)	2979708	9.58767	0.0674603
5-593	2	pod.2years	H° (interior)	2979708	14.6653	0.0674603
5-593	2	pod.2019	a* (exterior)	3035251	10.6448	0.0992063
5-593	2	pod.2years	a* (exterior)	3035251	6.53702	0.0992063
5-593	2	pod.2years	H° (exterior)	3731124	6.01035	0.0873016	Pv5-593.02G027300	AT5G39350	Tetratricopeptide repeat (TPR)-like superfamily protein
5-593	2	pod.2years	H° (exterior)	3767971	5.78704	0.0873016	Pv5-593.02G027500	AT4G38150	Pentatricopeptide repeat (PPR) superfamily protein
5-593							Pv5-593.02G028200	AT2G18480	Major facilitator superfamily protein
5-593							Pv5-593.02G028700	AT3G50685
5-593							Pv5-593.02G029100	AT5G66750	chromatin remodeling 1
5-593							Pv5-593.02G029300	AT3G50660	Cytochrome P450 superfamily protein
5-593							Pv5-593.02G029500	AT5G66780
5-593	2	pod.2years	L* (exterior)	4251043	10.1744	0.166667	Pv5-593.02G033800	AT1G50460	hexokinase-like 1
5-593							Pv5-593.02G034000	AT5G12430	Heat shock protein DnaJ with tetratricopeptide repeat
5-593							Pv5-593.02G034200	AT1G51510	RNA-binding (RRM/RBD/RNP motifs) family protein
5-593							Pv5-593.02G034300	AT5G08280	hydroxymethylbilane synthase
5-593							Pv5-593.02G034600	AT3G60500	3'-5'-exoribonuclease family protein
5-593							Pv5-593.02G034800	AT4G20770	Pentatricopeptide repeat (PPR) superfamily protein
5-593							Pv5-593.02G035200	AT1G71500	Rieske (2Fe-2S) domain-containing protein
5-593							Pv5-593.02G035400	AT4G10180	light-mediated development protein 1 / deetiolated1 (DET1)
5-593							Pv5-593.02G035600	AT1G71490	Tetratricopeptide repeat (TPR)-like superfamily protein
5-593							Pv5-593.02G035900	AT1G71480	Nuclear transport factor 2 (NTF2) family protein
5-593							Pv5-593.02G036000	AT1G71450	Integrase-type DNA-binding superfamily protein
5-593							Pv5-593.02G036600	AT3G18110	Pentatricopeptide repeat (PPR) superfamily protein
5-593	2	pod.2019	a* (interior)	4979651	8.56768	0.0767196	Pv5-593.02G044500	AT3G04840	Ribosomal protein S3Ae
5-593	2	pod.2020	H° (interior)	4979651	6.04241	0.0767196	Pv5-593.02G044800	AT4G14820	Pentatricopeptide repeat (PPR) superfamily protein
5-593	2	pod.2019	L* (interior)	4982435	5.94111	0.0767196	Pv5-593.02G045400	AT4G14870	secE/sec61-gamma protein transport protein
5-593	2	pod.2020	a* (interior)	4982435	8.49787	0.0767196	Pv5-593.02G045500	AT4G14880	O-acetylserine (thiol) lyase (OAS-TL) isoform A1
5-593	2	pod.2years	a* (interior)	4982435	8.38711	0.0767196	Pv5-593.02G045700	AT4G14890	2Fe-2S ferredoxin-like superfamily protein
5-593	2	pod.2019	H° (exterior)	12785452	7.18366	0.0846561	Pv5-593.02G077600	AT1G24160	(1 of 4) PTHR31358:SF6 - F3I6.9 PROTEIN
5-593	2	pod.2020	b* (exterior)	12785452	6.21867	0.0846561	Pv5-593.02G077900	AT1G59900	pyruvate dehydrogenase complex E1 alpha subunit
5-593	2	pod.2020	H° (exterior)	12785452	10.6603	0.0846561	Pv5-593.02G078000	AT1G70070	DEAD/DEAH box helicase
5-593	2	pod.2019	H° (exterior)	21376660	7.14583	0.0767196	Pv5-593.02G098700	AT5G08470	peroxisome 1
5-593							Pv5-593.02G099200	AT4G26370	antitermination NusB domain-containing protein
5-593	2	pod.2019	H° (exterior)	22432967	7.47527	0.0806878	Pv5-593.02G102300	AT5G66055	ankyrin repeat protein
5-593							Pv5-593.02G102500	AT4G35790	phospholipase D delta
5-593							Pv5-593.02G102900
5-593	2	pod.2019	H° (exterior)	22837593	9.20362	0.0846561	Pv5-593.02G104800	AT5G66120	3-dehydroquinate synthase
5-593	2	pod.2019	H° (exterior)	22837631	9.20362	0.0846561	Pv5-593.02G105100
5-593	2	pod.2019	H° (exterior)	22837652	5.8341	0.0767196
5-593	2	pod.2019	H° (exterior)	22837757	9.20362	0.0846561
5-593	2	pod.2019	H° (exterior)	22837799	9.20362	0.0846561
5-593	2	pod.2019	H° (exterior)	22837959	9.20362	0.0846561
5-593	2	pod.2019	H° (exterior)	22843314	9.20362	0.0846561
5-593	2	pod.2019	H° (exterior)	22843374	9.20362	0.0846561
5-593	2	pod.2019	H° (exterior)	22844439	9.20362	0.0846561
5-593	2	pod.2019	H° (exterior)	22844835	9.20362	0.0846561
5-593	2	pod.2019	H° (exterior)	22844845	9.20362	0.0846561
5-593	2	pod.2019	H° (exterior)	22844956	7.6506	0.0859788
5-593	2	pod.2019	H° (exterior)	22855195	9.20362	0.0846561
5-593	2	pod.2019	H° (exterior)	22856202	9.20362	0.0846561
5-593	2	pod.2019	H° (exterior)	22860836	5.8341	0.0767196
5-593	2	pod.2019	H° (exterior)	22866418	7.18446	0.0978836
5-593	2	pod.2020	H° (exterior)	22866418	7.86884	0.0978836
5-593	2	pod.2years	C* (exterior)	22866418	6.76545	0.0978836
5-593	2	pod.2years	H° (exterior)	22866418	7.9912	0.0978836
5-593	2	pod.2019	H° (exterior)	23200993	7.18446	0.0978836	Pv5-593.02G105600	AT4G38630	regulatory particle non-ATPase 10
5-593	2	pod.2020	H° (exterior)	23200993	7.86884	0.0978836	Pv5-593.02G105800	AT2G17850	Rhodanese/Cell cycle control phosphatase superfamily protein
5-593	2	pod.2years	C* (exterior)	23200993	6.76545	0.0978836	Pv5-593.02G106100	AT5G66190	ferredoxin-NADP(+)-oxidoreductase 1
5-593	2	pod.2years	H° (exterior)	23200993	7.9912	0.0978836
5-593	2	pod.2019	H° (exterior)	23201327	9.20362	0.0846561
5-593	2	pod.2019	H° (exterior)	23201354	7.18446	0.0978836
5-593	2	pod.2020	H° (exterior)	23201354	7.86884	0.0978836
5-593	2	pod.2years	C* (exterior)	23201354	6.76545	0.0978836
5-593	2	pod.2years	H° (exterior)	23201354	7.9912	0.0978836
5-593	2	pod.2019	C* (exterior)	23211333	9.97078	0.0873016
5-593	2	pod.2019	H° (exterior)	23214682	9.20362	0.0846561
5-593	2	pod.2019	H° (exterior)	23214848	8.84514	0.0833333
5-593	2	pod.2019	a* (exterior)	23372981	8.07902	0.0978836	Pv5-593.02G106100	AT5G66190	ferredoxin-NADP(+)-oxidoreductase 1
5-593	2	pod.2019	H° (exterior)	23372981	7.18446	0.0978836	Pv5-593.02G106600	AT4G36040	Chaperone DnaJ-domain superfamily protein
5-593	2	pod.2020	H° (exterior)	23372981	7.86884	0.0978836	Pv5-593.02G106900	AT2G17930	Phosphatidylinositol 3- and 4-kinase family protein with FAT domain
5-593	2	pod.2years	C* (exterior)	23372981	6.76545	0.0978836	Pv5-593.02G107100
5-593	2	pod.2years	H° (exterior)	23372981	7.9912	0.0978836
5-593	2	pod.2019	H° (exterior)	23373849	9.20362	0.0846561
5-593	2	pod.2019	H° (exterior)	23374361	9.20362	0.0846561
5-593	2	pod.2019	H° (exterior)	23378927	9.20362	0.0846561
5-593	2	pod.2years	C* (exterior)	23378980	6.17518	0.103175
5-593	2	pod.2019	H° (exterior)	23429794	7.18446	0.0978836
5-593	2	pod.2020	H° (exterior)	23429794	7.86884	0.0978836
5-593	2	pod.2years	C* (exterior)	23429794	6.76545	0.0978836
5-593	2	pod.2years	H° (exterior)	23429794	7.9912	0.0978836
5-593	2	pod.2019	H° (exterior)	23520040	7.18446	0.0978836
5-593	2	pod.2020	H° (exterior)	23520040	7.86884	0.0978836
5-593	2	pod.2years	C* (exterior)	23520040	6.76545	0.0978836
5-593	2	pod.2years	H° (exterior)	23520040	7.9912	0.0978836
5-593	2	pod.2019	H° (exterior)	23524939	9.20362	0.0846561
5-593	2	pod.2019	H° (exterior)	23527223	9.20362	0.0846561
5-593	2	pod.2019	H° (exterior)	23771456	9.20362	0.0846561	Pv5-593.02G108100	AT5G66280	GDP-D-mannose 4
5-593	2	pod.2019	H° (exterior)	23868551	9.20362	0.0846561	Pv5-593.02G108300	AT1G68920	basic helix-loop-helix (bHLH) DNA-binding superfamily protein
5-593	2	pod.2019	H° (exterior)	23868558	9.20362	0.0846561
5-593	2	pod.2019	H° (exterior)	23868821	5.78277	0.0820106
5-593	2	pod.2019	H° (exterior)	23868941	9.20362	0.0846561
5-593	2	pod.2019	H° (exterior)	23869007	9.20362	0.0846561
5-593	2	pod.2019	H° (exterior)	23874662	9.20362	0.0846561
5-593	2	pod.2019	H° (exterior)	23874704	9.20362	0.0846561
5-593	2	pod.2019	H° (exterior)	23874856	20.5386	0.0820106
5-593	2	pod.2020	b* (exterior)	23874856	8.77894	0.0820106
5-593	2	pod.2020	C* (exterior)	23874856	9.02275	0.0820106
5-593	2	pod.2years	C* (exterior)	23874856	16.3531	0.0820106
5-593	2	pod.2years	H° (exterior)	23874856	11.8993	0.0820106
5-593	2	pod.2019	a* (exterior)	23874857	8.24163	0.0820106
5-593	2	pod.2019	b* (exterior)	23874857	24.1151	0.0820106
5-593	2	pod.2020	a* (exterior)	23874857	7.98775	0.0820106
5-593	2	pod.2020	H° (exterior)	23874857	20.3586	0.0820106
5-593	2	pod.2years	a* (exterior)	23874857	7.88647	0.0820106
5-593	2	pod.2years	b* (exterior)	23874857	15.1108	0.0820106
5-593	2	pod.2019	H° (exterior)	23874911	9.20362	0.0846561
5-593	2	pod.2019	H° (exterior)	23889040	9.20362	0.0846561
5-593	2	pod.2020	b* (exterior)	24811117	5.87307	0.103175	Pv5-593.02G112200	AT4G35260	isocitrate dehydrogenase 1
5-593	2	pod.2020	C* (exterior)	24811117	7.25214	0.103175	Pv5-593.02G112300	AT4G35640	serine acetyltransferase 3;2
5-593	2	pod.2years	C* (exterior)	24811117	11.0727	0.103175	Pv5-593.02G112400	AT5G66030	Golgi-localized GRIP domain-containing protein
5-593	2	pod.2020	b* (exterior)	24813146	5.87307	0.103175	Pv5-593.02G112600	AT4G35630	phosphoserine aminotransferase
5-593	2	pod.2020	C* (exterior)	24813146	7.25214	0.103175
5-593	2	pod.2years	C* (exterior)	24813146	11.0727	0.103175
5-593	2	pod.2years	C* (exterior)	24813172	8.98427	0.100529
5-593	2	pod.2020	b* (exterior)	24813192	5.87307	0.103175
5-593	2	pod.2020	C* (exterior)	24813192	7.25214	0.103175
5-593	2	pod.2years	C* (exterior)	24813192	11.0727	0.103175
5-593	2	pod.2019	L* (exterior)	24816182	6.28022	0.100529
5-593	2	pod.2years	C* (exterior)	24816182	7.8404	0.100529
5-593	2	pod.2years	C* (exterior)	24845302	8.91236	0.100529
5-593	2	pod.2020	b* (exterior)	24913877	5.87307	0.103175
5-593	2	pod.2020	C* (exterior)	24913877	7.25214	0.103175
5-593	2	pod.2years	C* (exterior)	24913877	11.0727	0.103175
5-593	2	pod.2020	b* (exterior)	25014889	5.87307	0.103175	Pv5-593.02G113800
5-593	2	pod.2020	C* (exterior)	25014889	7.25214	0.103175	Pv5-593.02G113900	AT3G06540	Rab escort protein
5-593	2	pod.2years	C* (exterior)	25014889	11.0727	0.103175	Pv5-593.02G114100	AT5G66005	Expressed protein
5-593	2	pod.2020	b* (exterior)	25024048	5.87307	0.103175
5-593	2	pod.2020	C* (exterior)	25024048	7.25214	0.103175
5-593	2	pod.2years	C* (exterior)	25024048	11.0727	0.103175
5-593	2	pod.2020	b* (exterior)	25082039	5.87307	0.103175
5-593	2	pod.2020	C* (exterior)	25082039	7.25214	0.103175
5-593	2	pod.2years	C* (exterior)	25082039	11.0727	0.103175
5-593	2	pod.2020	b* (exterior)	25082055	5.87307	0.103175
5-593	2	pod.2020	C* (exterior)	25082055	7.25214	0.103175
5-593	2	pod.2years	C* (exterior)	25082055	11.0727	0.103175
5-593	2	pod.2019	b* (exterior)	25091516	14.3527	0.0555556
5-593	2	pod.2019	H° (exterior)	25091516	8.92576	0.0555556
5-593	2	pod.2years	b* (exterior)	25091516	9.27922	0.0555556
5-593	2	pod.2years	C* (exterior)	25138030	6.62105	0.0978836
5-593	2	pod.2020	a* (exterior)	25183895	6.80734	0.101852
5-593	2	pod.2020	C* (exterior)	25183895	6.7262	0.101852
5-593	2	pod.2years	a* (exterior)	25183895	8.6345	0.101852
5-593	2	pod.2years	C* (exterior)	25183895	11.2776	0.101852
5-593	2	pod.2020	b* (exterior)	25288804	5.87307	0.103175	Pv5-593.02G115200	AT2G17520	Endoribonuclease/protein kinase IRE1-like
5-593	2	pod.2020	C* (exterior)	25288804	7.25214	0.103175
5-593	2	pod.2years	C* (exterior)	25288804	11.0727	0.103175
5-593	2	pod.2019	H° (exterior)	25303747	10.1352	0.100529
5-593	2	pod.2020	H° (exterior)	25303747	13.4737	0.100529
5-593	2	pod.2years	C* (exterior)	25303747	8.78026	0.100529
5-593	2	pod.2years	C* (exterior)	25417350	7.34084	0.103175	Pv5-593.02G115700
5-593	2	pod.2years	C* (exterior)	25427609	8.78026	0.100529	Pv5-593.02G115800
5-593	2	pod.2years	C* (exterior)	25427612	8.78026	0.100529
5-593	2	pod.2years	L* (exterior)	25924171	7.73875	0.103175	Pv5-593.02G117900	AT1G14130	2-oxoglutarate (2OG) and Fe(II)-dependent oxygenase superfamily protein
5-593	2	pod.2years	C* (exterior)	25924171	6.38811	0.103175	Pv5-593.02G118300	AT3G45890	Protein of unknown function
5-593	2	pod.2years	C* (exterior)	25929640	6.38811	0.103175	Pv5-593.02G118400	AT3G45880	2-oxoglutarate (2OG) and Fe(II)-dependent oxygenase superfamily protein
5-593							Pv5-593.02G118500	AT1G31790	Tetratricopeptide repeat (TPR)-like superfamily protein
5-593							Pv5-593.02G118600	AT4G19170	nine-cis-epoxycarotenoid dioxygenase 4
5-593	2	pod.2years	C* (exterior)	26337353	6.97075	0.10582	Pv5-593.02G119300	AT1G31770	ATP-binding cassette 14
5-593	2	pod.2years	C* (exterior)	26337361	6.97075	0.10582	Pv5-593.02G119900	AT4G19210	RNAse l inhibitor protein 2
5-593	2	pod.2years	C* (exterior)	26337367	6.97075	0.10582	Pv5-593.02G120100	AT2G35610	xyloglucanase 113
5-593							Pv5-593.02G120200	AT5G45340	cytochrome P450
5-593	2	pod.2years	H° (exterior)	27985943	6.92305	0.0661376	Pv5-593.02G127800	AT4G19100	Protein of unknown function (DUF3464)
5-593							Pv5-593.02G128300
5-593							Pv5-593.02G128400	AT5G48790	Domain of unknown function (DUF1995)
5-593							Pv5-593.02G128500	AT1G32100	pinoresinol reductase 1
5-593							Pv5-593.02G128600	AT1G32100	pinoresinol reductase 1
5-593							Pv5-593.02G128700	AT5G45580	Homeodomain-like superfamily protein
5-593	2	pod.2019	a* (exterior)	28880592	8.86334	0.0621693	Pv5-593.02G133200	AT1G32200	phospholipid/glycerol acyltransferase family protein
5-593	2	pod.2020	H° (exterior)	28880757	12.4713	0.0634921	Pv5-593.02G133400	AT1G32220	NAD(P)-binding Rossmann-fold superfamily protein
5-593	2	pod.2020	H° (exterior)	28880784	12.4713	0.0634921	Pv5-593.02G133900	AT2G22480	phosphofructokinase 5
5-593							Pv5-593.02G134200	AT4G38100	(1 of 1) PTHR33222:SF2 - PROTEIN CURVATURE THYLAKOID 1D
5-593	2	pod.2020	H° (exterior)	29034300	12.4713	0.0621693	Pv5-593.02G134200	AT4G38100	(1 of 1) PTHR33222:SF2 - PROTEIN CURVATURE THYLAKOID 1D
5-593	2	pod.2020	H° (exterior)	29034302	12.4713	0.0621693	Pv5-593.02G134400	AT2G22500	uncoupling protein 5
5-593	2	pod.2020	H° (exterior)	29034303	12.4713	0.0621693	Pv5-593.02G134700	AT2G22530	Alkaline-phosphatase-like family protein
5-593							Pv5-593.02G134900	AT5G10470	kinesin like protein for actin based chloroplast movement 1
5-593	2	pod.2020	H° (exterior)	29190774	23.1408	0.0608466	Pv5-593.02G134900	AT5G10470	kinesin like protein for actin based chloroplast movement 1
5-593	2	pod.2020	H° (exterior)	29190900	12.4713	0.0621693	Pv5-593.02G135200	AT5G10480	Protein-tyrosine phosphatase-like
5-593	2	pod.2020	H° (exterior)	29268322	12.4713	0.0634921	Pv5-593.02G135300	AT5G65470	O-fucosyltransferase family protein
5-593	2	pod.2020	H° (exterior)	29291185	12.4713	0.0634921	Pv5-593.02G135400	AT5G10490	MSCS-like 2
5-593							Pv5-593.02G135600	AT4G38060
5-593							Pv5-593.02G135800	AT5G65490	(1 of 1) PTHR13060 - SGT1 PROTEIN HSGT1 SUPPRESSOR OF GCR2
5-593							Pv5-593.02G135900	AT4G38050	Xanthine/uracil permease family protein
5-593							Pv5-593.02G136100
5-593	2	pod.2020	H° (exterior)	29814871	12.4713	0.0634921	Pv5-593.02G139200	AT4G37920
5-593	2	pod.2020	H° (exterior)	29815097	12.4713	0.0634921	Pv5-593.02G139600	AT5G65640	beta HLH protein 93
5-593	2	pod.2020	H° (exterior)	29818384	7.75525	0.0648148	Pv5-593.02G139900	AT5G65670	indole-3-acetic acid inducible 9
5-593							Pv5-593.02G140100	AT4G37870	phosphoenolpyruvate carboxykinase 1
5-593	2	pod.2years	H° (exterior)	30706524	18.6794	0.0529101	Pv5-593.02G146200
5-593	2	pod.2020	H° (exterior)	30773318	12.4713	0.0634921	Pv5-593.02G146200
5-593							Pv5-593.02G146700	AT1G70610	transporter associated with antigen processing protein 1
5-593	2	pod.2020	H° (exterior)	30862915	12.4713	0.0634921	Pv5-593.02G146200
5-593	2	pod.2020	H° (exterior)	30922810	12.4713	0.0634921	Pv5-593.02G146700	AT1G70610	transporter associated with antigen processing protein 1
5-593	2	pod.2020	H° (exterior)	30922988	12.4713	0.0634921	Pv5-593.02G147000	AT2G42490	Copper amine oxidase family protein
5-593	2	pod.2020	H° (exterior)	30927760	12.4713	0.0634921	Pv5-593.02G147100	AT3G26600	armadillo repeat only 4
5-593	2	pod.2020	H° (exterior)	30985051	12.4713	0.0634921	Pv5-593.02G147200	AT1G70590	F-box family protein
5-593	2	pod.2020	H° (exterior)	31027884	12.4713	0.0634921	Pv5-593.02G147400	AT1G70580	alanine-2-oxoglutarate aminotransferase 2
5-593							Pv5-593.02G147500	AT1G10700	phosphoribosyl pyrophosphate (PRPP) synthase 3
5-593							Pv5-593.02G147700	AT1G62870	(1 of 2) PTHR32166:SF15 - F16P17.2 PROTEIN
5-593							Pv5-593.02G148100	AT4G12060	Double Clp-N motif protein
5-593							Pv5-593.02G148200	AT4G22790	MATE efflux family protein
5-593							Pv5-593.02G148500	AT4G22830	(1 of 1) PF10693 - Protein of unknown function (DUF2499) (DUF2499)
5-593							Pv5-593.02G148600	AT4G22840	Sodium Bile acid symporter family
5-593							Pv5-593.02G148800	AT1G12460	Leucine-rich repeat protein kinase family protein
5-593	2	pod.2019	C* (exterior)	31120266	6.26103	0.0648148	Pv5-593.02G148100	AT4G12060	Double Clp-N motif protein
5-593	2	pod.2020	H° (exterior)	31120266	6.58683	0.0648148	Pv5-593.02G148500	AT4G22830	(1 of 1) PF10693 - Protein of unknown function (DUF2499) (DUF2499)
5-593							Pv5-593.02G148600	AT4G22840	Sodium Bile acid symporter family
5-593							Pv5-593.02G148800	AT1G12460	Leucine-rich repeat protein kinase family protein
5-593							Pv5-593.02G149100
5-593							Pv5-593.02G149400	AT4G22880	leucoanthocyanidin dioxygenase
5-593							Pv5-593.02G149500	AT4G22890	PGR5-LIKE A
5-593							Pv5-593.02G149800	AT4G22920	non-yellowing 1
5-593	2	pod.2019	H° (exterior)	31286005	10.3668	0.0529101	Pv5-593.02G150000	AT1G62990	KNOTTED-like homeobox of Arabidopsis thaliana 7
5-593							Pv5-593.02G150400	AT1G63020	nuclear RNA polymerase D1A
5-593	2	pod.2020	H° (exterior)	31485205	5.89199	0.0582011	Pv5-593.02G151200	AT2G34430	light-harvesting chlorophyll-protein complex II subunit B1
5-593	2	pod.2020	H° (exterior)	31490540	5.89199	0.0582011	Pv5-593.02G151400	AT2G34430	light-harvesting chlorophyll-protein complex II subunit B1
5-593							Pv5-593.02G151700	AT1G12760	Zinc finger
5-593							Pv5-593.02G151900	AT3G09030	BTB/POZ domain-containing protein
5-593							Pv5-593.02G152000
5-593	2	pod.2019	L* (exterior)	31662002	7.15107	0.0529101	Pv5-593.02G153100	AT1G63430	Leucine-rich repeat protein kinase family protein
5-593	2	pod.2019	b* (exterior)	31662002	16.6975	0.0529101	Pv5-593.02G153300	AT1G63440	heavy metal atpase 5
5-593	2	pod.2019	H° (exterior)	31662002	11.7588	0.0529101	Pv5-593.02G153400
5-593	2	pod.2020	L* (exterior)	31662002	19.086	0.0529101	Pv5-593.02G154000	AT1G63490	transcription factor jumonji (jmjC) domain-containing protein
5-593	2	pod.2020	b* (exterior)	31662002	13.0084	0.0529101	Pv5-593.02G154100
5-593	2	pod.2020	H° (exterior)	31662002	15.1114	0.0529101
5-593	2	pod.2years	L* (exterior)	31662002	17.0697	0.0529101
5-593	2	pod.2years	b* (exterior)	31662002	11.3986	0.0529101
5-593	2	pod.2years	H° (exterior)	31662002	24.9833	0.0529101
5-593	2	pod.2019	H° (exterior)	31744956	9.20362	0.0502645	Pv5-593.02G153100	AT1G63430	Leucine-rich repeat protein kinase family protein
5-593	2	pod.2years	H° (exterior)	31744956	18.8041	0.0502645	Pv5-593.02G153300	AT1G63440	heavy metal atpase 5
5-593							Pv5-593.02G153400
5-593							Pv5-593.02G154000	AT1G63490	transcription factor jumonji (jmjC) domain-containing protein
5-593							Pv5-593.02G154100
5-593							Pv5-593.02G155000	AT5G41380	CCT motif family protein
5-593	2	pod.2019	H° (exterior)	31818471	9.20362	0.0502645	Pv5-593.02G154000	AT1G63490	transcription factor jumonji (jmjC) domain-containing protein
5-593							Pv5-593.02G154100
5-593							Pv5-593.02G154800	AT4G23440	Disease resistance protein (TIR-NBS class)
5-593							Pv5-593.02G155000	AT5G41380	CCT motif family protein
5-593	2	pod.2019	b* (exterior)	33093873	9.38866	0.0608466	Pv5-593.02G165700	AT1G14030	Rubisco methyltransferase family protein
5-593	2	pod.2years	H° (exterior)	33093873	6.12521	0.0608466	Pv5-593.02G166100
5-593	2	pod.2020	C* (exterior)	33093886	5.88748	0.0608466	Pv5-593.02G166200
5-593	2	leaves	a* (middle)	34759754	7.00514	0.0664894	Pv5-593.02G173900
5-593							Pv5-593.02G174100	AT1G30330	auxin response factor 6
5-593							Pv5-593.02G174200
5-593							Pv5-593.02G174300	AT1G30320	Remorin family protein
5-593	2	pod.2019	C* (exterior)	35414928	8.65783	0.100529	Pv5-593.02G178300	AT1G14700	purple acid phosphatase 3
5-593	2	pod.2020	L* (interior)	35415209	5.79813	0.0899471	Pv5-593.02G178400	AT4G38460	geranylgeranyl reductase
5-593	2	pod.2019	a* (exterior)	35470217	8.87177	0.0740741	Pv5-593.02G178500
5-593	2	pod.2years	a* (exterior)	35470217	6.58375	0.0740741	Pv5-593.02G178600	AT1G68080	2-oxoglutarate (2OG) and Fe(II)-dependent oxygenase superfamily protein
5-593							Pv5-593.02G178800	AT4G31210	DNA topoisomerase
5-593							Pv5-593.02G179500	AT3G18270	cytochrome P450
5-593							Pv5-593.02G179700	AT1G70740	Protein kinase superfamily protein
5-593							Pv5-593.02G180000	AT1G70760	inorganic carbon transport protein-related
5-593	2	pod.2019	H° (exterior)	35794472	8.20074	0.0608466	Pv5-593.02G181700
5-593							Pv5-593.02G181900	AT2G01980	sodium proton exchanger
5-593	2	pod.2019	H° (exterior)	36054448	6.90784	0.0595238	Pv5-593.02G182400	AT2G02040	peptide transporter 2
5-593							Pv5-593.02G182500
5-593							Pv5-593.02G182900
5-593							Pv5-593.02G183200	AT2G02170	Remorin family protein
5-593							Pv5-593.02G183300	AT4G36950	mitogen-activated protein kinase kinase kinase 21
5-593							Pv5-593.02G183400	AT2G02150	Tetratricopeptide repeat (TPR)-like superfamily protein
5-593							Pv5-593.02G183600	AT4G02620	vacuolar ATPase subunit F family protein
5-593							Pv5-593.02G183700	AT3G18420	Protein prenylyltransferase superfamily protein
5-593	2	pod.2019	C* (exterior)	39257550	7.43806	0.142857	Pv5-593.02G206800	AT5G09550	GDP dissociation inhibitor family protein / Rab GTPase activator family protein
5-593							Pv5-593.02G206900	AT1G65420	Protein of unknown function (DUF565)
5-593							Pv5-593.02G207300	AT4G33630	Protein of unknown function (DUF3506)
5-593							Pv5-593.02G207500	AT5G64380	Inositol monophosphatase family protein
5-593							Pv5-593.02G207900	AT4G33650	dynamin-related protein 3A
5-593							Pv5-593.02G208000	AT5G09570	Cox19-like CHCH family protein
5-593	2	pod.2years	L* (exterior)	41838477	6.56931	0.0952381	Pv5-593.02G228100	AT2G01290	ribose-5-phosphate isomerase 2
5-593							Pv5-593.02G228500	AT2G42520	P-loop containing nucleoside triphosphate hydrolases superfamily protein
5-593							Pv5-593.02G228600	AT1G55270	Galactose oxidase/kelch repeat superfamily protein
5-593							Pv5-593.02G229600	AT3G13550	Ubiquitin-conjugating enzyme family protein
5-593							Pv5-593.02G229700	ATCG00550	photosystem II reaction center protein J
5-593							Pv5-593.02G230100	AT4G08810	calcium ion binding
5-593	2	pod.2019	H° (exterior)	42355994	10.0837	0.100529	Pv5-593.02G233300	AT2G34200	RING/FYVE/PHD zinc finger superfamily protein
5-593							Pv5-593.02G233400	AT4G18750	Pentatricopeptide repeat (PPR) superfamily protein
5-593							Pv5-593.02G234000	AT3G19810	Protein of unknown function (DUF177)
5-593	2	pod.2019	H° (exterior)	42951676	8.23193	0.243386	Pv5-593.02G238600
5-593							Pv5-593.02G238800	AT1G29395	COLD REGULATED 314 INNER MEMBRANE 1
5-593							Pv5-593.02G239000	AT5G46390	Peptidase S41 family protein
5-593							Pv5-593.02G239500	AT3G20050	T-complex protein 1 alpha subunit
5-593							Pv5-593.02G239600
5-593							Pv5-593.02G239900	AT5G46460	Pentatricopeptide repeat (PPR) superfamily protein
5-593							Pv5-593.02G240300	AT4G02510	translocon at the outer envelope membrane of chloroplasts 159
5-593	2	pod.2020	a* (interior)	43716158	6.37313	0.0965609	Pv5-593.02G246900	AT3G26100	Regulator of chromosome condensation (RCC1) family protein
5-593	2	pod.2years	a* (interior)	43716158	5.741	0.0965609	Pv5-593.02G247100	AT3G26100	Regulator of chromosome condensation (RCC1) family protein
5-593							Pv5-593.02G247200	AT1G24470	beta-ketoacyl reductase 2
5-593							Pv5-593.02G247500	AT1G67740	photosystem II BY
5-593	2	pod.2019	b* (exterior)	45703961	7.05873	0.19709	Pv5-593.02G267700	AT2G13440	glucose-inhibited division family A protein
5-593	2	pod.2019	C* (exterior)	45703961	8.9149	0.19709	Pv5-593.02G268200
5-593	2	pod.2020	b* (exterior)	45787678	6.14467	0.206349	Pv5-593.02G268300	AT4G12770	Chaperone DnaJ-domain superfamily protein
5-593							Pv5-593.02G269100	AT5G08740	NAD(P)H dehydrogenase C1
5-593							Pv5-593.02G269300	AT3G63370	Tetratricopeptide repeat (TPR)-like superfamily protein
5-593							Pv5-593.02G269900	AT5G08720	(1 of 6) PF03364 - Polyketide cyclase / dehydrase and lipid transport (Polyketide_cyc)
5-593							Pv5-593.02G270000	AT3G55120	Chalcone-flavanone isomerase family protein
5-593							Pv5-593.02G270600
5-593	2	pod.2019	a* (exterior)	47873174	5.89932	0.201058	Pv5-593.02G289500	AT5G10920	L-Aspartase-like family protein
5-593							Pv5-593.02G289900	AT1G64355	(1 of 1) PF12159 - Protein of unknown function (DUF3593) (DUF3593)
5-593							Pv5-593.02G290000	AT4G23810	WRKY family transcription factor
5-593							Pv5-593.02G290800	AT4G23895	Pleckstrin homology (PH) domain-containing protein
5-593							Pv5-593.02G290900
5-593							Pv5-593.02G291300	AT1G64430	Pentatricopeptide repeat (PPR) superfamily protein
5-593							Pv5-593.02G291600	AT5G42080	dynamin-like protein
5-593	2	pod.2019	C* (exterior)	48119141	7.15432	0.117725	Pv5-593.02G292900	AT5G42070	(1 of 9) PTHR12446 - TESMIN/TSO1-RELATED
5-593	2	pod.2years	C* (exterior)	48119141	10.7879	0.117725	Pv5-593.02G293200	AT1G64500	Glutaredoxin family protein
5-593	2	pod.2years	C* (exterior)	48156962	6.20594	0.100529	Pv5-593.02G293400
5-593							Pv5-593.02G293600	AT1G64510	Translation elongation factor EF1B/ribosomal protein S6 family protein
5-593							Pv5-593.02G293900	AT4G10850	Nodulin MtN3 family protein
5-593							Pv5-593.02G294200
5-593							Pv5-593.02G294400	AT5G42020	Heat shock protein 70 (Hsp 70) family protein
5-593							Pv5-593.02G294500	AT1G55090	carbon-nitrogen hydrolase family protein
5-593							Pv5-593.02G294600	AT5G42020	Heat shock protein 70 (Hsp 70) family protein
5-593	2	pod.2019	H° (exterior)	48863854	9.35063	0.0820106	Pv5-593.02G301200	AT4G29350	profilin 2
5-593	2	pod.2019	H° (exterior)	48874952	8.91913	0.0806878	Pv5-593.02G301300	AT4G29350	profilin 2
5-593	2	pod.2019	b* (exterior)	48940147	9.16689	0.46164	Pv5-593.02G301900	AT4G29130	hexokinase 1
5-593	2	pod.2020	C* (exterior)	48940147	9.79809	0.46164	Pv5-593.02G302000	AT4G29120	6-phosphogluconate dehydrogenase family protein
5-593	2	pod.2years	b* (exterior)	48940147	6.66366	0.46164	Pv5-593.02G302300	AT2G15820	endonucleases
5-593	2	pod.2019	C* (exterior)	48963825	7.33221	0.468254	Pv5-593.02G302500	AT2G40570	initiator tRNA phosphoribosyl transferase family protein
5-593							Pv5-593.02G303400	AT1G77170	Tetratricopeptide repeat (TPR)-like superfamily protein
5-593							Pv5-593.02G303500	AT5G19680	Leucine-rich repeat (LRR) family protein
5-593							Pv5-593.02G303900	AT2G20020	RNA-binding CRS1 / YhbY (CRM) domain-containing protein
5-593							Pv5-593.02G304000	AT1G77210	sugar transporter 14
5-593							Pv5-593.02G304200	AT1G67280	Glyoxalase/Bleomycin resistance protein/Dioxygenase superfamily protein
5-593							Pv5-593.02G304300	AT5G51130	S-adenosyl-L-methionine-dependent methyltransferases superfamily protein
5-593							Pv5-593.02G304400	AT4G28880	casein kinase I-like 3
5-593							Pv5-593.02G304500	AT5G19570	(1 of 1) PTHR28668:SF1 - TRANSMEMBRANE PROTEIN 234
5-593	2	pod.2years	C* (exterior)	49589828	6.03281	0.465608	Pv5-593.02G309400
5-593							Pv5-593.02G309900
5-593							Pv5-593.02G310000	AT3G18370	C2 domain-containing protein
5-593							Pv5-593.02G310100
5-593							Pv5-593.02G310500	AT5G17670	alpha/beta-Hydrolases superfamily protein
5-593	2	pod.2019	H° (exterior)	49971434	5.86643	0.0740741	Pv5-593.02G314200	AT1G24610	Rubisco methyltransferase family protein
5-593	2	pod.2019	H° (exterior)	50008108	6.69216	0.0714286	Pv5-593.02G314400	AT2G21270	ubiquitin fusion degradation 1
5-593	2	pod.2years	b* (exterior)	50008108	9.18786	0.0714286	Pv5-593.02G314800	AT1G68070	Zinc finger
5-593	2	pod.2019	H° (exterior)	50031635	6.84107	0.0621693	Pv5-593.02G315300	AT1G68050	flavin-binding
5-593							Pv5-593.02G315600	AT1G48520	GLU-ADT subunit B
5-593	2	pod.2019	H° (exterior)	50818096	6.90784	0.157407	Pv5-593.02G320300	AT1G12330	(1 of 1) PTHR31029:SF4 - F5O11.6
5-593	2	pod.2019	H° (exterior)	50818284	11.6049	0.15873	Pv5-593.02G321700	AT1G48650	DEA(D/H)-box RNA helicase family protein
5-593	2	pod.2020	H° (exterior)	50818373	12.4713	0.0648148	Pv5-593.02G321800	AT3G18180	Glycosyltransferase family 61 protein
5-593	2	pod.2020	H° (exterior)	50821138	9.20766	0.0634921	Pv5-593.02G322200	AT1G42550	plastid movement impaired1
5-593	2	pod.2020	H° (exterior)	50821185	9.20766	0.0634921	Pv5-593.02G322300	AT1G18060
5-593	2	pod.2020	H° (exterior)	50821935	12.4713	0.0648148	Pv5-593.02G323200	AT3G18050	(1 of 1) PTHR34056:SF1 - GENOMIC DNA
5-593	2	pod.2020	H° (exterior)	50831756	9.20766	0.0634921	Pv5-593.02G323400	AT4G02750	Tetratricopeptide repeat (TPR)-like superfamily protein
5-593	2	pod.2020	H° (exterior)	50831957	9.20766	0.0634921	Pv5-593.02G323500	AT4G02750	Tetratricopeptide repeat (TPR)-like superfamily protein
5-593	2	pod.2020	H° (exterior)	50844175	9.20766	0.0634921
5-593	2	pod.2020	H° (exterior)	50845457	12.4713	0.0648148
5-593	2	pod.2019	H° (exterior)	50854187	6.90784	0.157407
5-593	2	pod.2020	H° (exterior)	50854343	9.20766	0.0634921
5-593	2	pod.2020	H° (exterior)	50854355	9.20766	0.0634921
5-593	2	pod.2020	H° (exterior)	50872220	9.20766	0.0634921
5-593	2	pod.2020	H° (exterior)	50872223	9.20766	0.0634921
5-593	2	pod.2019	H° (exterior)	50873649	6.90784	0.157407
5-593	2	pod.2019	H° (exterior)	50893314	6.90784	0.156085
5-593	2	pod.2020	H° (exterior)	50903650	12.4713	0.0648148
5-593	2	pod.2019	H° (exterior)	50903841	6.90784	0.156085
5-593	2	pod.2020	H° (exterior)	50925096	13.852	0.0674603
5-593	2	pod.2years	b* (exterior)	50925096	6.34448	0.0674603
5-593	2	pod.2019	H° (exterior)	50925382	11.092	0.148148
5-593	2	pod.2020	H° (exterior)	50926493	9.20766	0.0634921
5-593	2	pod.2020	H° (exterior)	50926524	9.20766	0.0634921
5-593	2	pod.2020	H° (exterior)	50930995	12.4713	0.0648148
5-593	2	pod.2020	H° (exterior)	50930996	12.4713	0.0648148
5-593	2	pod.2020	H° (exterior)	50945049	8.67186	0.0661376
5-593	2	pod.2020	a* (interior)	51130674	15.1643	0.0740741	Pv5-593.02G324400	AT1G18170	FKBP-like peptidyl-prolyl cis-trans isomerase family protein
5-593	2	pod.2019	a* (interior)	51176638	11.8053	0.0820106	Pv5-593.02G324900	AT1G18210	Calcium-binding EF-hand family protein
5-593	2	pod.2020	H° (interior)	51176638	9.662	0.0820106	Pv5-593.02G325200	AT2G01390	Tetratricopeptide repeat (TPR)-like superfamily protein
5-593	2	pod.2years	H° (interior)	51176638	10.3229	0.0820106	Pv5-593.02G325500	AT3G17970	translocon at the outer membrane of chloroplasts 64-III
5-593	2	pod.2019	C* (exterior)	51184121	6.52594	0.0753968	Pv5-593.02G326100	AT1G18260	HCP-like superfamily protein
5-593	2	pod.2years	a* (exterior)	51184121	6.65135	0.0753968	Pv5-593.02G326500	AT3G17930	(1 of 1) PF11460 - Protein of unknown function (DUF3007) (DUF3007)
5-593	2	pod.2years	C* (exterior)	51184121	7.03158	0.0753968	Pv5-593.02G326800	AT3G17880	tetraticopeptide domain-containing thioredoxin
5-593	2	pod.2years	a* (interior)	51184121	14.4202	0.0753968	Pv5-593.02G327000	AT1G18300	nudix hydrolase homolog 4
5-593	2	pod.2019	a* (exterior)	51184265	8.39983	0.0793651	Pv5-593.02G327100	AT1G10170	NF-X-like 1
5-593	2	pod.2020	L* (interior)	51184265	8.00544	0.0793651	Pv5-593.02G327300	AT3G17800	Protein of unknown function (DUF760)
5-593	2	pod.2years	L* (interior)	51184265	6.87324	0.0793651	Pv5-593.02G327400
5-593	2	pod.2019	H° (exterior)	51220858	6.76312	0.0925926	Pv5-593.02G327600	AT3G17790	purple acid phosphatase 17
5-593							Pv5-593.02G327900
5-593							Pv5-593.02G328100	AT1G73470
5-593							Pv5-593.02G328200	AT1G73460	Protein kinase superfamily protein
5-593							Pv5-593.02G328300	AT1G48420	D-cysteine desulfhydrase
5-593							Pv5-593.02G328400	AT3G16610	pentatricopeptide (PPR) repeat-containing protein
5-593							Pv5-593.02G328600	AT1G73360	homeodomain GLABROUS 11
5-593	3	leaves	b* (lower)	1587313	5.82417	0.255319	Pv5-593.03G013100	AT5G13770	Pentatricopeptide repeat (PPR-like) superfamily protein
5-593							Pv5-593.03G013700	AT5G08520	Duplicated homeodomain-like superfamily protein
5-593							Pv5-593.03G014300	AT1G14710	hydroxyproline-rich glycoprotein family protein
5-593							Pv5-593.03G014600
5-593							Pv5-593.03G015200
5-593	3	leaves	b* (middle)	2905494	8.06665	0.0505319	Pv5-593.03G027200	AT1G68830	STT7 homolog STN7
5-593	3	leaves	C* (middle)	2905494	7.90669	0.0505319	Pv5-593.03G027400	AT1G25570	Di-glucose binding protein with Leucine-rich repeat domain
5-593	3	leaves	H° (middle)	2905494	5.8793	0.0505319	Pv5-593.03G027600	AT1G13270	methionine aminopeptidase 1B
5-593	3	pod.2years	H° (exterior)	2905494	5.95131	0.0502645	Pv5-593.03G028000	AT1G29700	Metallo-hydrolase/oxidoreductase superfamily protein
5-593	3	pod.2020	H° (exterior)	3547110	9.90152	0.0555556	Pv5-593.03G032600	AT1G62350	Pentatricopeptide repeat (PPR) superfamily protein
5-593	3	pod.2years	H° (exterior)	8956254	13.3902	0.0899471	Pv5-593.03G060800	AT1G10657	Plant protein 1589 of unknown function
5-593							Pv5-593.03G060900	AT1G23400	RNA-binding CRS1 / YhbY (CRM) domain-containing protein
5-593							Pv5-593.03G061100	AT1G23390	Kelch repeat-containing F-box family protein
5-593							Pv5-593.03G061300	AT1G60790	Plant protein of unknown function (DUF828)
5-593	3	pod.2years	H° (exterior)	11435429	6.66082	0.128307	Pv5-593.03G069500	AT1G59820	aminophospholipid ATPase 3
5-593	3	pod.2years	C* (exterior)	35430470	8.97156	0.0714286	Pv5-593.03G134300	AT3G55600	Membrane fusion protein Use1
5-593							Pv5-593.03G134500	AT3G01740	Mitochondrial ribosomal protein L37
5-593							Pv5-593.03G134600	AT3G55600	Membrane fusion protein Use1
5-593							Pv5-593.03G134700
5-593							Pv5-593.03G135200	AT5G57100	Nucleotide/sugar transporter family protein
5-593	3	pod.2years	H° (exterior)	36589143	8.3222	0.0793651	Pv5-593.03G140900	AT4G30210	P450 reductase 2
5-593	3	pod.2years	H° (exterior)	36590069	8.3222	0.0793651	Pv5-593.03G141200	AT5G57440	Haloacid dehalogenase-like hydrolase (HAD) superfamily protein
5-593	3	pod.2years	H° (exterior)	36590164	8.3222	0.0793651	Pv5-593.03G141300	AT5G57440	Haloacid dehalogenase-like hydrolase (HAD) superfamily protein
5-593	3	pod.2years	H° (exterior)	36590170	8.3222	0.0793651	Pv5-593.03G141500	AT4G30230
5-593							Pv5-593.03G141800	AT2G18850	SET domain-containing protein
5-593	3	pod.2years	H° (exterior)	36695122	8.3222	0.0793651	Pv5-593.03G141800	AT2G18850	SET domain-containing protein
5-593	3	pod.2years	H° (exterior)	36729326	8.3222	0.0793651	Pv5-593.03G142100	AT5G57490	voltage dependent anion channel 4
5-593	3	pod.2019	L* (exterior)	36729340	5.92139	0.0767196	Pv5-593.03G142300	AT5G57510	(1 of 28) PF05553 - Cotton fibre expressed protein (DUF761)
5-593	3	pod.2019	b* (exterior)	36729340	30.1129	0.0767196	Pv5-593.03G142400	AT1G51680	4-coumarate:CoA ligase 1
5-593	3	pod.2019	H° (exterior)	36729340	45.7692	0.0767196	Pv5-593.03G142500
5-593	3	pod.2020	b* (exterior)	36729340	10.7514	0.0767196	Pv5-593.03G142800
5-593	3	pod.2020	C* (exterior)	36729340	21.3127	0.0767196	Pv5-593.03G142900	AT5G57560	Xyloglucan endotransglucosylase/hydrolase family protein
5-593	3	pod.2020	H° (exterior)	36729340	7.83497	0.0767196	Pv5-593.03G143000	AT5G57560	Xyloglucan endotransglucosylase/hydrolase family protein
5-593	3	pod.2years	L* (exterior)	36729340	7.17048	0.0767196	Pv5-593.03G143100	AT5G57560	Xyloglucan endotransglucosylase/hydrolase family protein
5-593	3	pod.2years	b* (exterior)	36729340	24.5957	0.0767196	Pv5-593.03G143200	AT5G57560	Xyloglucan endotransglucosylase/hydrolase family protein
5-593	3	pod.2years	C* (exterior)	36729340	7.40538	0.0767196
5-593	3	pod.2years	H° (exterior)	36729340	57.3357	0.0767196
5-593	3	pod.2years	H° (exterior)	36729427	8.3222	0.0793651
5-593	3	pod.2019	b* (exterior)	36757348	28.3459	0.0952381
5-593	3	pod.2019	H° (exterior)	36757348	38.5153	0.0952381
5-593	3	pod.2020	b* (exterior)	36757348	10.5723	0.0952381
5-593	3	pod.2020	C* (exterior)	36757348	23.7781	0.0952381
5-593	3	pod.2years	b* (exterior)	36757348	24.23	0.0952381
5-593	3	pod.2years	C* (exterior)	36757348	20.139	0.0952381
5-593	3	pod.2years	H° (exterior)	36757348	43.3003	0.0952381
5-593	3	pod.2years	H° (exterior)	36774060	8.3222	0.0793651
5-593	3	pod.2years	H° (exterior)	36774084	8.3222	0.0793651
5-593	3	pod.2years	H° (exterior)	36774094	8.3222	0.0793651
5-593	3	pod.2years	H° (exterior)	36853523	8.3222	0.0793651	Pv5-593.03G142400	AT1G51680	4-coumarate:CoA ligase 1
5-593	3	pod.2years	H° (exterior)	36861990	8.3222	0.0793651	Pv5-593.03G142500
5-593	3	pod.2years	H° (exterior)	36861991	8.3222	0.0793651	Pv5-593.03G142900	AT5G57560	Xyloglucan endotransglucosylase/hydrolase family protein
5-593	3	pod.2years	H° (exterior)	36867251	8.3222	0.0793651	Pv5-593.03G143000	AT5G57560	Xyloglucan endotransglucosylase/hydrolase family protein
5-593	3	pod.2years	H° (exterior)	36907931	8.3222	0.0793651	Pv5-593.03G143100	AT5G57560	Xyloglucan endotransglucosylase/hydrolase family protein
5-593							Pv5-593.03G143200	AT5G57560	Xyloglucan endotransglucosylase/hydrolase family protein
5-593							Pv5-593.03G143300	AT5G57580	Calmodulin-binding protein
5-593							Pv5-593.03G143500	AT4G30310	FGGY family of carbohydrate kinase
5-593							Pv5-593.03G143800	AT5G17050	UDP-glucosyl transferase 78D2
5-593	3	pod.2years	b* (interior)	39771301	6.50617	0.0608466	Pv5-593.03G163000
5-593							Pv5-593.03G163400
5-593	3	pod.2019	b* (exterior)	42044704	8.52982	0.0529101	Pv5-593.03G182200	AT1G74360	Leucine-rich repeat protein kinase family protein
5-593	3	pod.2019	C* (exterior)	42044704	6.68676	0.0529101	Pv5-593.03G182600	AT1G18680	HNH endonuclease domain-containing protein
5-593	3	pod.2years	b* (exterior)	42044704	6.9284	0.0529101	Pv5-593.03G182700	AT2G05642	Nucleic acid-binding
5-593							Pv5-593.03G182900	AT5G07740	actin binding
5-593							Pv5-593.03G183000	AT5G61340
5-593							Pv5-593.03G183100	AT5G61350	Protein kinase superfamily protein
5-593							Pv5-593.03G183500	AT5G61370	Pentatricopeptide repeat (PPR) superfamily protein
5-593							Pv5-593.03G183600	AT5G61380	CCT motif -containing response regulator protein
5-593	4	pod.2years	C* (exterior)	1951107	7.50942	0.272487	Pv5-593.04G002300	AT5G13510	Ribosomal protein L10 family protein
5-593	4	pod.2019	b* (exterior)	1966856	9.27827	0.0502645	Pv5-593.04G002400	AT1G66840	Plant protein of unknown function (DUF827)
5-593	4	pod.2019	C* (exterior)	1966856	10.0839	0.0502645
5-593	4	pod.2020	b* (exterior)	1966856	10.875	0.0502645
5-593	4	pod.2020	H° (exterior)	1966856	10.0705	0.0502645
5-593	4	pod.2years	b* (exterior)	1966856	11.8503	0.0502645
5-593	4	pod.2019	H° (exterior)	4446433	6.46734	0.0634921	Pv5-593.04G020500	AT2G31710	Vacuolar ATPase assembly integral membrane protein VMA21-like domain
5-593							Pv5-593.04G020700
5-593							Pv5-593.04G020900
5-593							Pv5-593.04G021300	AT3G28050	nodulin MtN21 /EamA-like transporter family protein
5-593							Pv5-593.04G021400	AT3G28050	nodulin MtN21 /EamA-like transporter family protein
5-593	4	pod.2020	C* (exterior)	6501844	6.80049	0.19709	Pv5-593.04G036100	AT3G01090	SNF1 kinase homolog 10
5-593	4	pod.2years	C* (exterior)	6501844	11.0461	0.19709	Pv5-593.04G036400	AT4G13700	purple acid phosphatase 23
5-593							Pv5-593.04G036500	AT3G29185	Domain of unknown function (DUF3598)
5-593							Pv5-593.04G036900	AT3G29200	chorismate mutase 1
5-593							Pv5-593.04G037300	AT3G01060	(1 of 1) PF14234 - Domain of unknown function (DUF4336) (DUF4336)
5-593							Pv5-593.04G037600
5-593							Pv5-593.04G037800	AT5G15450	casein lytic proteinase B3
5-593							Pv5-593.04G038000
5-593	4	pod.2years	C* (exterior)	6647113	5.98247	0.194444	Pv5-593.04G037600
5-593	4	pod.2years	C* (exterior)	6647136	5.98247	0.194444	Pv5-593.04G037800	AT5G15450	casein lytic proteinase B3
5-593	4	pod.2years	C* (exterior)	6647263	5.83454	0.193122	Pv5-593.04G038000
5-593							Pv5-593.04G038100	AT3G29320	Glycosyl transferase
5-593							Pv5-593.04G038700
5-593	4	pod.2years	C* (exterior)	6728518	6.18071	0.189153	Pv5-593.04G038700		biotin carboxyl carrier protein of acetyl-CoA carboxylase, chloroplastic [Vigna angularis]
5-593							Pv5-593.04G039000	AT3G29370
5-593	4	pod.2019	a* (exterior)	51259609	7.07813	0.0873016	Pv5-593.04G137100
5-593	4	pod.2020	a* (exterior)	51259609	8.26466	0.0873016	Pv5-593.04G137900	AT1G55805	BolA-like family protein
5-593	4	pod.2years	a* (exterior)	51259609	6.67748	0.0873016	Pv5-593.04G138100	AT3G17660	ARF-GAP domain 15
5-593	4	pod.2years	b* (exterior)	51259609	6.82072	0.0873016	Pv5-593.04G138500	AT4G27760	NAD(P)-binding Rossmann-fold superfamily protein
5-593							Pv5-593.04G138700	AT3G17680	Kinase interacting (KIP1-like) family protein
5-593							Pv5-593.04G138800	AT1G73220	organic cation/carnitine transporter1
5-593	4	pod.2019	a* (exterior)	51719381	9.85728	0.0740741	Pv5-593.04G139900	AT1G53345	(1 of 1) PTHR13734//PTHR13734:SF42 - TRNA-NUCLEOTIDYLTRANSFERASE/POLY A POLYMERASE FAMILY MEMBER
5-593	4	pod.2years	a* (exterior)	51719381	6.78196	0.0740741	Pv5-593.04G140100	AT1G53345	(1 of 1) PTHR13734//PTHR13734:SF42 - TRNA-NUCLEOTIDYLTRANSFERASE/POLY A POLYMERASE FAMILY MEMBER
5-593							Pv5-593.04G140200	AT1G73530	RNA-binding (RRM/RBD/RNP motifs) family protein
5-593							Pv5-593.04G140300	AT3G10113	Homeodomain-like superfamily protein
5-593							Pv5-593.04G140500	AT3G23920	beta-amylase 1
5-593							Pv5-593.04G140600	AT3G17700	cyclic nucleotide-binding transporter 1
5-593							Pv5-593.04G140700	AT3G17700	cyclic nucleotide-binding transporter 1
5-593							Pv5-593.04G140800	AT3G17700	cyclic nucleotide-binding transporter 1
5-593							Pv5-593.04G140900	AT3G17700	cyclic nucleotide-binding transporter 1
5-593							Pv5-593.04G141000
5-593	4	pod.2020	H° (exterior)	53674553	6.13619	0.18254	Pv5-593.04G156500	AT3G18390	CRS1 / YhbY (CRM) domain-containing protein
5-593	4	pod.2019	b* (exterior)	53684438	6.19883	0.0621693	Pv5-593.04G157000
5-593							Pv5-593.04G157300
5-593	5	pod.2020	H° (exterior)	3829591	12.476	0.108466	Pv5-593.05G029100	AT3G54500
5-593							Pv5-593.05G029200	AT3G61710	AUTOPHAGY 6
5-593							Pv5-593.05G029600	AT1G56180
5-593							Pv5-593.05G029900	AT3G54510	Early-responsive to dehydration stress protein (ERD4)
5-593							Pv5-593.05G030900	AT1G52340	NAD(P)-binding Rossmann-fold superfamily protein
5-593							Pv5-593.05G031000	AT1G52340	NAD(P)-binding Rossmann-fold superfamily protein
5-593							Pv5-593.05G031100	AT5G40950	ribosomal protein large subunit 27
5-593	5	pod.2020	H° (exterior)	3918349	8.43184	0.0687831	Pv5-593.05G029900	AT3G54510	Early-responsive to dehydration stress protein (ERD4)
5-593							Pv5-593.05G030900	AT1G52340	NAD(P)-binding Rossmann-fold superfamily protein
5-593							Pv5-593.05G031000	AT1G52340	NAD(P)-binding Rossmann-fold superfamily protein
5-593							Pv5-593.05G031100	AT5G40950	ribosomal protein large subunit 27
5-593							Pv5-593.05G031700
5-593	5	pod.2019	H° (exterior)	4017067	6.62986	0.0595238	Pv5-593.05G030900	AT1G52340	NAD(P)-binding Rossmann-fold superfamily protein
5-593	5	pod.2years	H° (exterior)	4017067	8.8735	0.0595238	Pv5-593.05G031000	AT1G52340	NAD(P)-binding Rossmann-fold superfamily protein
5-593							Pv5-593.05G031100	AT5G40950	ribosomal protein large subunit 27
5-593							Pv5-593.05G031700
5-593							Pv5-593.05G032600
5-593							Pv5-593.05G032700	AT3G08550	elongation defective 1 protein / ELD1 protein
5-593							Pv5-593.05G032800	AT4G31560	high chlorophyll fluorescence 153
5-593							Pv5-593.05G032900	AT4G20740	Pentatricopeptide repeat (PPR-like) superfamily protein
5-593	5	pod.2019	C* (exterior)	4930021	6.92308	0.449735	Pv5-593.05G038900	AT5G33340	Eukaryotic aspartyl protease family protein
5-593							Pv5-593.05G039700	AT3G14750	(1 of 1) PTHR33405:SF6 - PROTEIN FLX-LIKE 1
5-593	5	pod.2019	a* (exterior)	39325110	5.85787	0.222222	Pv5-593.05G118500	AT2G32540	cellulose synthase-like B4
5-593	5	pod.2019	L* (interior)	39368534	9.13843	0.220899	Pv5-593.05G119300
5-593							Pv5-593.05G119500	AT5G22030	ubiquitin-specific protease 8
5-593							Pv5-593.05G119800	AT3G44110	DNAJ homologue 3
5-593							Pv5-593.05G120100	AT3G44160	Outer membrane OMP85 family protein
5-593							Pv5-593.05G120200	AT3G18970	mitochondrial editing factor 20
5-593							Pv5-593.05G120400	AT2G27210	BRI1 suppressor 1 (BSU1)-like 3
5-593	5	pod.2years	H° (exterior)	43330153	5.91771	0.124339	Pv5-593.05G151200	AT5G19620	outer envelope protein of 80 kDa
5-593							Pv5-593.05G151900	AT1G76320	FAR1-related sequence 4
5-593	6	pod.2years	b* (interior)	19513226	11.9027	0.441799	Pv5-593.06G049900	AT5G36210	alpha/beta-Hydrolases superfamily protein
5-593	6	pod.2020	b* (interior)	19517362	7.09148	0.441799	Pv5-593.06G050000	AT5G36210	alpha/beta-Hydrolases superfamily protein
5-593	6	pod.2020	C* (interior)	19517362	12.2543	0.441799	Pv5-593.06G050100	AT3G32930
5-593							Pv5-593.06G050300	AT4G25130	peptide met sulfoxide reductase 4
5-593							Pv5-593.06G050600	AT3G20390	endoribonuclease L-PSP family protein
5-593	6	pod.2019	a* (interior)	20639368	7.86631	0.256614	Pv5-593.06G058600
5-593							Pv5-593.06G059000	AT3G20150	Kinesin motor family protein
5-593							Pv5-593.06G059200	AT5G55540	tornado 1
5-593							Pv5-593.06G059400	AT5G55560	Protein kinase superfamily protein
5-593	6	pod.2019	C* (interior)	21122841	6.4756	0.347884	Pv5-593.06G062900	AT3G13175
5-593							Pv5-593.06G063000
5-593	6	pod.2020	C* (interior)	23468285	8.42595	0.185185	Pv5-593.06G080600	AT2G30170	Protein phosphatase 2C family protein
5-593	6	pod.2years	b* (interior)	23468285	7.18104	0.185185	Pv5-593.06G081100	AT5G58450	Tetratricopeptide repeat (TPR)-like superfamily protein
5-593							Pv5-593.06G081600	AT2G38470	WRKY DNA-binding protein 33
5-593							Pv5-593.06G082200
5-593							Pv5-593.06G082300	AT2G30300	Major facilitator superfamily protein
5-593							Pv5-593.06G082400
5-593							Pv5-593.06G082500	AT2G40290	Eukaryotic translation initiation factor 2 subunit 1
5-593	6	pod.2years	L* (exterior)	23925942	5.96462	0.0687831	Pv5-593.06G086300	AT2G30470	high-level expression of sugar-inducible gene 2
5-593							Pv5-593.06G086500	AT3G48990	AMP-dependent synthetase and ligase family protein
5-593							Pv5-593.06G086700	AT2G30490	cinnamate-4-hydroxylase
5-593							Pv5-593.06G087500	AT5G58290	regulatory particle triple-A ATPase 3
5-593	6	pod.2019	b* (exterior)	33150668	7.3893	0.18254	Pv5-593.06G189800	AT1G28440	HAESA-like 1
5-593							Pv5-593.06G189900	AT4G18425	Protein of unknown function (DUF679)
5-593							Pv5-593.06G190400	AT1G28410
5-593							Pv5-593.06G191000	AT5G44210	erf domain protein 9
5-593							Pv5-593.06G191800	AT2G33810	squamosa promoter binding protein-like 3
5-593	7	pod.2019	b* (exterior)	660286	7.88684	0.222222	Pv5-593.07G002600	AT5G19640	Major facilitator superfamily protein
5-593							Pv5-593.07G002900	AT3G52970	cytochrome P450
5-593							Pv5-593.07G003200	AT5G13030	(1 of 1) PF02696 - Uncharacterized ACR
5-593							Pv5-593.07G003400	AT5G06950	bZIP transcription factor family protein
5-593							Pv5-593.07G003500	AT2G43330	inositol transporter 1
5-593							Pv5-593.07G003600	AT1G05870	Protein of unknown function (DUF1685)
5-593							Pv5-593.07G003800	AT2G43235	(1 of 1) PTHR10231:SF21 - UNKNOWN PROTEIN
5-593							Pv5-593.07G004700	AT3G07160	glucan synthase-like 10
5-593	7	leaves	L* (middle)	1296094	8.22985	0.0638298	Pv5-593.07G011100	AT3G46060	RAB GTPase homolog 8A
5-593							Pv5-593.07G011200	AT4G35550	WUSCHEL related homeobox 13
5-593							Pv5-593.07G011300	AT5G13680	IKI3 family protein
5-593							Pv5-593.07G011400	AT3G55400	methionyl-tRNA synthetase / methionine--tRNA ligase / MetRS (cpMetRS)
5-593							Pv5-593.07G011900	AT2G31840	Thioredoxin superfamily protein
5-593							Pv5-593.07G012100	AT1G50380	Prolyl oligopeptidase family protein
5-593							Pv5-593.07G012500	AT3G20015	Eukaryotic aspartyl protease family protein
5-593							Pv5-593.07G012800	AT2G27285	Coiled-coil domain-containing protein 55 (DUF2040)
5-593							Pv5-593.07G013600	AT3G19970	alpha/beta-Hydrolases superfamily protein
5-593							Pv5-593.07G013800	AT5G23330	Nucleotidylyl transferase superfamily protein
5-593	7	pod.2019	H° (exterior)	2568532	7.80474	0.0608466	Pv5-593.07G025900	AT1G25440	B-box type zinc finger protein with CCT domain
5-593	7	pod.2019	b* (exterior)	2619956	8.93163	0.0555556	Pv5-593.07G026300	AT3G25920	ribosomal protein L15
5-593							Pv5-593.07G026500	AT1G25420	Regulator of Vps4 activity in the MVB pathway protein
5-593							Pv5-593.07G026900
5-593	7	pod.2019	L* (interior)	16632726	5.7599	0.112434	Pv5-593.07G112100	AT4G29090	Ribonuclease H-like superfamily protein
5-593							Pv5-593.07G112200	AT5G23490
5-593	7	pod.2019	L* (exterior)	47879229	7.09131	0.0820106	Pv5-593.07G161800	AT3G09600	Homeodomain-like superfamily protein
5-593	7	pod.2020	L* (exterior)	47879229	6.14711	0.0820106	Pv5-593.07G161900	AT3G09630	Ribosomal protein L4/L1 family
5-593	7	pod.2020	C* (exterior)	47879229	6.61356	0.0820106	Pv5-593.07G162400	AT3G09650	Tetratricopeptide repeat (TPR)-like superfamily protein
5-593	7	pod.2years	b* (exterior)	47879229	5.86843	0.0820106	Pv5-593.07G162500	AT5G02950	Tudor/PWWP/MBT superfamily protein
5-593							Pv5-593.07G162600	AT5G02960	Ribosomal protein S12/S23 family protein
5-593							Pv5-593.07G162800	AT2G36145
5-593							Pv5-593.07G163300	AT5G03070	importin alpha isoform 9
5-593	7	pod.2019	b* (exterior)	48124985	6.94847	0.0846561	Pv5-593.07G164000	AT2G47830	Cation efflux family protein
5-593	7	pod.2019	C* (exterior)	48124985	12.689	0.0846561
5-593	7	pod.2years	L* (exterior)	48124985	7.23199	0.0846561
5-593	7	pod.2years	C* (exterior)	48124985	11.4084	0.0846561
5-593	7	pod.2020	C* (interior)	53484552	7.4273	0.351852	Pv5-593.07G206400	AT4G01650	Polyketide cyclase / dehydrase and lipid transport protein
5-593							Pv5-593.07G206600	AT4G01660	ABC transporter 1
5-593							Pv5-593.07G207200	AT4G01690	Flavin containing amine oxidoreductase family
5-593							Pv5-593.07G207800	AT4G01800	Albino or Glassy Yellow 1
5-593							Pv5-593.07G208000	AT3G62130	Pyridoxal phosphate (PLP)-dependent transferases superfamily protein
5-593	7	pod.2years	b* (interior)	54282224	6.58324	0.328042	Pv5-593.07G214000	AT2G47460	myb domain protein 12
5-593							Pv5-593.07G214500	AT4G02160	(1 of 28) PF05553 - Cotton fibre expressed protein (DUF761)
5-593	7	pod.2020	L* (interior)	60731114	6.64569	0.240741	Pv5-593.07G276700	AT3G11690	(1 of 3) PTHR33264:SF5 - EXPRESSED PROTEIN-RELATED
5-593	7	pod.2years	H° (interior)	60777354	6.40925	0.287037	Pv5-593.07G276800	AT5G43860	chlorophyllase 2
5-593	7	pod.2019	L* (interior)	60805686	6.65489	0.230159	Pv5-593.07G277500
5-593							Pv5-593.07G278500	AT5G43750	NAD(P)H dehydrogenase 18
5-593							Pv5-593.07G278700	AT1G04240	AUX/IAA transcriptional regulator family protein
5-593							Pv5-593.07G278800	AT1G80270	PENTATRICOPEPTIDE REPEAT 596
5-593							Pv5-593.07G279100	AT5G43650	basic helix-loop-helix (bHLH) DNA-binding superfamily protein
5-593							Pv5-593.07G279300	AT5G35970	P-loop containing nucleoside triphosphate hydrolases superfamily protein
5-593	8	pod.2020	H° (exterior)	1092883	8.44696	0.338624	Pv5-593.08G010000	AT5G38060	(1 of 1) PTHR35106:SF2 - EXPRESSED PROTEIN
5-593							Pv5-593.08G010100	AT1G66670	CLP protease proteolytic subunit 3
5-593							Pv5-593.08G010200	AT3G58140	phenylalanyl-tRNA synthetase class IIc family protein
5-593							Pv5-593.08G010800	AT3G55420
5-593							Pv5-593.08G011300	AT4G26055	(1 of 2) PF14990 - Domain of unknown function (DUF4516) (DUF4516)
5-593							Pv5-593.08G012400	AT4G13070	RNA-binding CRS1 / YhbY (CRM) domain protein
5-593	8	pod.2019	L* (interior)	1794694	6.47822	0.481481	Pv5-593.08G019600	AT5G13330	related to AP2 6l
5-593	8	pod.2020	L* (interior)	1794694	9.34168	0.481481	Pv5-593.08G019700	AT2G38130	Acyl-CoA N-acyltransferases (NAT) superfamily protein
5-593							Pv5-593.08G019800	AT1G36240	Ribosomal protein L7Ae/L30e/S12e/Gadd45 family protein
5-593							Pv5-593.08G020100	AT5G16030
5-593							Pv5-593.08G020600	AT1G67230	little nuclei1
5-593	8	pod.2019	L* (exterior)	3077417	12.0488	0.198413	Pv5-593.08G034000	AT3G02110	serine carboxypeptidase-like 25
5-593	8	pod.2019	H° (exterior)	3077417	6.54425	0.198413	Pv5-593.08G034200
5-593	8	pod.2020	L* (exterior)	3077417	11.4285	0.198413	Pv5-593.08G035700	AT2G38360	prenylated RAB acceptor 1.B4
5-593	8	pod.2years	L* (exterior)	3077417	12.1305	0.198413	Pv5-593.08G036400	AT5G15450	casein lytic proteinase B3
5-593							Pv5-593.08G036600	AT5G15440	EID1-like 1
5-593	8	pod.2years	H° (exterior)	4252352	10.5722	0.457672	Pv5-593.08G045600
5-593							Pv5-593.08G045800
5-593							Pv5-593.08G046200	AT5G61330	rRNA processing protein-related
5-593	8	pod.2years	H° (exterior)	4344312	15.6357	0.470899	Pv5-593.08G047300	AT2G44880	Pentatricopeptide repeat (PPR-like) superfamily protein
5-593	8	pod.2020	H° (exterior)	4344474	11.7352	0.243386	Pv5-593.08G047400
5-593							Pv5-593.08G047500	AT4G19890	Pentatricopeptide repeat (PPR-like) superfamily protein
5-593	8	pod.2020	H° (exterior)	4434171	11.1553	0.234127	Pv5-593.08G047300	AT2G44880	Pentatricopeptide repeat (PPR-like) superfamily protein
5-593							Pv5-593.08G047400
5-593							Pv5-593.08G047500	AT4G19890	Pentatricopeptide repeat (PPR-like) superfamily protein
5-593							Pv5-593.08G048100	AT2G44830	Protein kinase superfamily protein
5-593	8	pod.2020	C* (exterior)	8107732	6.12379	0.333333	Pv5-593.08G080700	AT5G01960	RING/U-box superfamily protein
5-593	8	pod.2020	C* (interior)	8107732	9.11208	0.333333	Pv5-593.08G081000	AT2G38610	RNA-binding KH domain-containing protein
5-593							Pv5-593.08G081100	AT3G08630	Protein of unknown function (DUF3411)
5-593							Pv5-593.08G081400	AT1G56690	Pentatricopeptide repeat (PPR) superfamily protein
5-593							Pv5-593.08G081700	AT1G32070	nuclear shuttle interacting
5-593	8	leaves	H° (middle)	13006343	6.09917	0.147606	Pv5-593.08G108500
5-593							Pv5-593.08G108900	AT3G53980	Bifunctional inhibitor/lipid-transfer protein/seed storage 2S albumin superfamily protein
5-593	8	pod.2years	L* (exterior)	57046120	7.68612	0.119048	Pv5-593.08G221000	AT5G59720	heat shock protein 18.2
5-593							Pv5-593.08G221200	AT5G59720	heat shock protein 18.2
5-593							Pv5-593.08G221300	AT5G14440	Surfeit locus protein 2 (SURF2)
5-593	9	pod.2019	H° (exterior)	12514058	5.89583	0.0634921	Pv5-593.09G059000	AT1G75080	Brassinosteroid signalling positive regulator (BZR1) family protein
5-593	9	pod.2020	b* (exterior)	12514058	6.7575	0.0634921	Pv5-593.09G059300	AT1G75100	J-domain protein required for chloroplast accumulation response 1
5-593	9	pod.2020	C* (exterior)	12514058	10.6377	0.0634921	Pv5-593.09G060400	AT5G42765
5-593	9	pod.2years	C* (exterior)	12514058	11.3844	0.0634921	Pv5-593.09G060500	AT5G42760	Leucine carboxyl methyltransferase
5-593	9	pod.2years	H° (exterior)	12514058	10.4308	0.0634921	Pv5-593.09G060800	AT1G75230	DNA glycosylase superfamily protein
5-593	9	pod.2019	a* (exterior)	12960589	8.382	0.152116	Pv5-593.09G064300
5-593	9	pod.2019	C* (interior)	12960589	5.96356	0.152116	Pv5-593.09G064600	AT5G42630	Homeodomain-like superfamily protein
5-593							Pv5-593.09G064700	AT1G47640	(1 of 1) PTHR12869 - SMALL SEVEN TRANSMEMBRANE DOMAIN-CONTAINING PROTEIN
5-593							Pv5-593.09G064800	AT2G26500	cytochrome b6f complex subunit (petM)
5-593							Pv5-593.09G065000	AT1G06870	Peptidase S24/S26A/S26B/S26C family protein
5-593							Pv5-593.09G065700	AT5G42680	Protein of unknown function
5-593	9	pod.2019	b* (exterior)	13829455	11.8065	0.0767196	Pv5-593.09G073700	AT5G59845	Gibberellin-regulated family protein
5-593	9	pod.2years	L* (exterior)	13829455	10.176	0.0767196	Pv5-593.09G073900	AT4G24220	NAD(P)-binding Rossmann-fold superfamily protein
5-593	9	pod.2019	C* (exterior)	13829720	7.28463	0.0740741
5-593	9	pod.2years	b* (exterior)	13829720	11.1345	0.0740741
5-593	9	pod.2years	L* (exterior)	15466335	6.49079	0.153439	Pv5-593.09G086900	AT2G26280	CTC-interacting domain 7
5-593							Pv5-593.09G087000	AT4G33170	Tetratricopeptide repeat (TPR)-like superfamily protein
5-593							Pv5-593.09G087500	AT2G26260	3beta-hydroxysteroid-dehydrogenase/decarboxylase isoform 2
5-593							Pv5-593.09G087800	AT2G26250	3-ketoacyl-CoA synthase 10
5-593	9	pod.2years	L* (interior)	15695889	11.4998	0.12963	Pv5-593.09G088600	AT5G10730	NAD(P)-binding Rossmann-fold superfamily protein
5-593							Pv5-593.09G089000	AT5G24970	Protein kinase superfamily protein
5-593							Pv5-593.09G089200	AT5G10750	Protein of unknown function (DUF1336)
5-593							Pv5-593.09G089500	AT2G24820	translocon at the inner envelope membrane of chloroplasts 55-II
5-593							Pv5-593.09G090000	AT4G31850	proton gradient regulation 3
5-593	9	pod.2020	H° (exterior)	15820818	6.66308	0.0740741	Pv5-593.09G089500	AT2G24820	translocon at the inner envelope membrane of chloroplasts 55-II
5-593							Pv5-593.09G090000	AT4G31850	proton gradient regulation 3
5-593							Pv5-593.09G090800	AT4G31805	WRKY family transcription factor
5-593	9	pod.2020	L* (interior)	16269427	8.26291	0.142857	Pv5-593.09G093300	AT4G18710	Protein kinase superfamily protein
5-593							Pv5-593.09G093400	AT2G34200	RING/FYVE/PHD zinc finger superfamily protein
5-593							Pv5-593.09G093700	AT3G54980	Pentatricopeptide repeat (PPR) superfamily protein
5-593							Pv5-593.09G093800	AT5G25220	KNOTTED1-like homeobox gene 3
5-593							Pv5-593.09G094200	AT5G11090	serine-rich protein-related
5-593							Pv5-593.09G094600	AT2G31170	Cysteinyl-tRNA synthetase
5-593	9	pod.2years	H° (exterior)	17323480	6.953	0.0661376	Pv5-593.09G101800	AT2G25680	molybdate transporter 1
5-593							Pv5-593.09G102000	AT5G22920	CHY-type/CTCHY-type/RING-type Zinc finger protein
5-593							Pv5-593.09G102200	AT5G25570
5-593							Pv5-593.09G102300	AT4G32650	potassium channel in Arabidopsis thaliana 3
5-593							Pv5-593.09G102400	AT2G25730	(1 of 1) PTHR22835:SF45 - ZINC FINGER FYVE DOMAIN CONTAINING PROTEIN
5-593							Pv5-593.09G102900	AT4G31120	SHK1 binding protein 1
5-593	9	leaves	C* (lower)	17967128	6.44912	0.0545213	Pv5-593.09G106600	AT2G24395	chaperone protein dnaJ-related
5-593							Pv5-593.09G106900	AT1G29150	non-ATPase subunit 9
5-593							Pv5-593.09G107000	AT5G24800	basic leucine zipper 9
5-593							Pv5-593.09G107200	AT4G31340	myosin heavy chain-related
5-593							Pv5-593.09G107300	AT2G24430	NAC domain containing protein 38
5-593							Pv5-593.09G107500	AT2G20540	mitochondrial editing factor 21
5-593							Pv5-593.09G107600	AT3G15130	Tetratricopeptide repeat (TPR)-like superfamily protein
5-593							Pv5-593.09G108000	AT2G25735	(1 of 1) PTHR33168:SF12 - EXPRESSED PROTEIN
5-593							Pv5-593.09G108300	AT5G25610	BURP domain-containing protein
5-593	9	pod.2020	H° (exterior)	20402474	10.0289	0.0714286	Pv5-593.09G124500	AT2G25710	holocarboxylase synthase 1
5-593							Pv5-593.09G124900	AT4G08210	Pentatricopeptide repeat (PPR-like) superfamily protein
5-593							Pv5-593.09G125100	AT1G77690	like AUX1 3
5-593							Pv5-593.09G125200
5-593							Pv5-593.09G125500	AT5G35370	S-locus lectin protein kinase family protein
5-593	9	pod.2019	C* (exterior)	22054215	6.55956	0.124339	Pv5-593.09G136600	AT1G21460	Nodulin MtN3 family protein
5-593	9	pod.2019	b* (exterior)	22086165	5.88356	0.0687831	Pv5-593.09G136700	AT3G21470	Pentatricopeptide repeat (PPR-like) superfamily protein
5-593							Pv5-593.09G136800	AT1G77090	Mog1/PsbP/DUF1795-like photosystem II reaction center PsbP family protein
5-593							Pv5-593.09G137000	AT1G77120	alcohol dehydrogenase 1
5-593	9	leaves	a* (upper)	25192705	7.81613	0.0524194	Pv5-593.09G155900
5-593	9	leaves	H° (upper)	25196015	7.57168	0.0510753	Pv5-593.09G156100
5-593	9	leaves	L* (middle)	25196027	7.12721	0.0505319	Pv5-593.09G156200	AT4G12770	Chaperone DnaJ-domain superfamily protein
5-593	9	leaves	H° (middle)	25196027	8.20365	0.0505319	Pv5-593.09G156300	AT5G63860	Regulator of chromosome condensation (RCC1) family protein
5-593	9	leaves	b* (upper)	25196027	9.70756	0.0510753	Pv5-593.09G156400	AT3G52430	alpha/beta-Hydrolases superfamily protein
5-593	9	leaves	C* (upper)	25196027	10.3407	0.0510753	Pv5-593.09G156600	AT2G28605	Photosystem II reaction center PsbP family protein
5-593							Pv5-593.09G156700	AT5G09230	sirtuin 2
5-593							Pv5-593.09G157000	AT5G39450	F-box family protein
5-593	9	pod.2020	a* (exterior)	25649358	6.98251	0.0780423	Pv5-593.09G159200	AT5G08650	Small GTP-binding protein
5-593	9	pod.2years	a* (exterior)	25649358	11.5747	0.0780423	Pv5-593.09G159500	AT5G08630	DDT domain-containing protein
5-593							Pv5-593.09G159700	AT2G30390	ferrochelatase 2
5-593							Pv5-593.09G160000	AT1G22530	PATELLIN 2
5-593							Pv5-593.09G160300	AT4G09460	myb domain protein 6
5-593							Pv5-593.09G160400
5-593	9	pod.2020	H° (exterior)	26320294	15.7411	0.0555556	Pv5-593.09G164100	AT5G62000	auxin response factor 2
5-593							Pv5-593.09G164200	AT3G26744	basic helix-loop-helix (bHLH) DNA-binding superfamily protein
5-593							Pv5-593.09G164300	AT5G50920	CLPC homologue 1
5-593	9	pod.2019	b* (interior)	30734431	6.31601	0.206349	Pv5-593.09G189700	AT1G18800	NAP1-related protein 2
5-593							Pv5-593.09G189800	AT3G47620	TEOSINTE BRANCHED
5-593							Pv5-593.09G190000	AT3G47640	basic helix-loop-helix (bHLH) DNA-binding superfamily protein
5-593	9	pod.2years	H° (exterior)	31876178	9.80076	0.0661376	Pv5-593.09G196700	AT2G24120	DNA/RNA polymerases superfamily protein
5-593							Pv5-593.09G196800	AT4G30600	signal recognition particle receptor alpha subunit family protein
5-593							Pv5-593.09G197000	AT4G30710	Family of unknown function (DUF566)
5-593							Pv5-593.09G197100
5-593							Pv5-593.09G197600	AT4G28080	Tetratricopeptide repeat (TPR)-like superfamily protein
5-593	9	pod.2019	a* (interior)	34029008	6.46	0.0529101	Pv5-593.09G210700	AT5G55840	Pentatricopeptide repeat (PPR) superfamily protein
5-593	9	pod.2020	L* (interior)	34029008	6.10962	0.0529101	Pv5-593.09G210900	AT5G25240
5-593	9	pod.2020	a* (interior)	34029008	6.8238	0.0529101	Pv5-593.09G211000	AT3G46920	Protein kinase superfamily protein with octicosapeptide/Phox/Bem1p domain
5-593	9	pod.2020	H° (interior)	34029008	7.40282	0.0529101	Pv5-593.09G211600
5-593	9	pod.2years	a* (interior)	34029008	7.66008	0.0529101	Pv5-593.09G211800	AT2G41040	S-adenosyl-L-methionine-dependent methyltransferases superfamily protein
5-593	9	pod.2years	H° (interior)	34029008	7.45003	0.0529101
5-593	9	pod.2020	a* (interior)	40082579	6.93015	0.190476	Pv5-593.09G253900	AT3G06810	acyl-CoA dehydrogenase-related
5-593	9	pod.2years	a* (interior)	40082579	8.21832	0.190476	Pv5-593.09G254900	AT4G16060
5-593	9	pod.2years	H° (interior)	40082579	7.2437	0.190476	Pv5-593.09G255000	AT4G16070	Mono-/di-acylglycerol lipase
5-593	9	pod.2019	a* (interior)	40086596	5.85852	0.191799	Pv5-593.09G255200
5-593	9	pod.2019	a* (exterior)	40086984	8.42824	0.15873	Pv5-593.09G255800	AT5G49230	Drought-responsive family protein
5-593	9	pod.2years	a* (exterior)	40086984	8.13725	0.15873	Pv5-593.09G256300	AT4G16110	response regulator 2
5-593	9	pod.2years	b* (interior)	40933391	7.28603	0.365079	Pv5-593.09G262500	AT1G01060	Homeodomain-like superfamily protein
5-593							Pv5-593.09G262700	AT1G01060	Homeodomain-like superfamily protein
5-593							Pv5-593.09G263000	AT1G01040	dicer-like 1
5-593							Pv5-593.09G263100	AT2G46870	AP2/B3-like transcriptional factor family protein
5-593							Pv5-593.09G263200	AT3G61470	photosystem I light harvesting complex gene 2
5-593							Pv5-593.09G263300	AT5G63140	purple acid phosphatase 29
5-593							Pv5-593.09G263900	AT1G17260	autoinhibited H(+)-ATPase isoform 10
5-593							Pv5-593.09G264000	AT3G14350	STRUBBELIG-receptor family 7
5-593							Pv5-593.09G264200	AT1G53800	(1 of 2) PF07460 - NUMOD3 motif (2 copies) (NUMOD3)
5-593	10	pod.2020	C* (exterior)	5500531	6.66134	0.445767	Pv5-593.10G030900	AT3G07330	Cellulose-synthase-like C6
5-593							Pv5-593.10G031000	AT3G07340	basic helix-loop-helix (bHLH) DNA-binding superfamily protein
5-593	10	pod.2019	b* (exterior)	5801773	7.24328	0.428571	Pv5-593.10G032400	AT1G79220	Mitochondrial transcription termination factor family protein
5-593	10	pod.2019	C* (exterior)	5801773	10.7962	0.428571	Pv5-593.10G032600	AT5G36930	Disease resistance protein (TIR-NBS-LRR class) family
5-593	10	pod.2years	b* (exterior)	5801773	7.01668	0.428571
5-593	10	pod.2years	C* (exterior)	5801773	6.56143	0.428571
5-593	10	pod.2020	a* (exterior)	6650054	6.14178	0.412698	Pv5-593.10G037300	AT3G48770	DNA binding;ATP binding
5-593							Pv5-593.10G037400	AT3G48770	DNA binding;ATP binding
5-593							Pv5-593.10G037500	AT5G17410	Spc97 / Spc98 family of spindle pole body (SBP) component
5-593							Pv5-593.10G037600	AT3G48770	DNA binding;ATP binding
5-593							Pv5-593.10G037900	AT4G31700	ribosomal protein S6
5-593							Pv5-593.10G038200	AT3G48770	DNA binding;ATP binding
5-593	10	pod.2020	H° (interior)	7701862	11.5831	0.376984	Pv5-593.10G043200	AT5G64050	glutamate tRNA synthetase
5-593							Pv5-593.10G043300	AT5G17610	(1 of 1) PF16029 - Domain of unknown function (DUF4787) (DUF4787)
5-593							Pv5-593.10G043400	AT1G64850	Calcium-binding EF hand family protein
5-593							Pv5-593.10G043500
5-593							Pv5-593.10G043600	AT5G16970	alkenal reductase
5-593							Pv5-593.10G044300
5-593							Pv5-593.10G044500	AT5G17640	Protein of unknown function (DUF1005)
5-593							Pv5-593.10G044800	AT5G17660	tRNA (guanine-N-7) methyltransferase
5-593							Pv5-593.10G045000	AT2G44530	Phosphoribosyltransferase family protein
5-593	10	pod.2019	a* (interior)	10179802	9.04614	0.40873	Pv5-593.10G057200	AT2G44940	Integrase-type DNA-binding superfamily protein
5-593	10	pod.2020	a* (interior)	10179802	10.3694	0.40873
5-593	10	pod.2years	a* (interior)	10179802	9.16345	0.40873
5-593	10	pod.2years	H° (interior)	10179802	10.6192	0.40873
5-593	10	leaves	b* (lower)	37415723	6.12678	0.25266	Pv5-593.10G093000
5-593	10	leaves	H° (lower)	37415765	6.05265	0.216755	Pv5-593.10G093200
5-593							Pv5-593.10G093400
5-593							Pv5-593.10G093600
5-593	10	pod.2years	H° (exterior)	42228980	6.02152	0.359788	Pv5-593.10G119800	AT2G46690	SAUR-like auxin-responsive protein family
5-593							Pv5-593.10G120100
5-593							Pv5-593.10G120300	AT4G00850	GRF1-interacting factor 3
5-593							Pv5-593.10G120500	AT1G01140	CBL-interacting protein kinase 9
5-593							Pv5-593.10G120700	AT2G46760	D-arabinono-1
5-593	10	leaves	b* (lower)	45320561	6.15969	0.182181	Pv5-593.10G148800	AT1G79770	Protein of unknown function (DUF1677)
5-593							Pv5-593.10G149000
5-593							Pv5-593.10G149600
5-593							Pv5-593.10G149700	AT3G16270	ENTH/VHS family protein
5-593							Pv5-593.10G149800	AT3G16240	delta tonoplast integral protein
5-593							Pv5-593.10G149900
5-593							Pv5-593.10G150000	AT3G27750
5-593							Pv5-593.10G150100	AT1G79810	Pex2/Pex12 N-terminal domain-containing protein / zinc finger (C3HC4-type RING finger) family protein
5-593							Pv5-593.10G150500	AT1G52190	Major facilitator superfamily protein
5-593							Pv5-593.10G150600	AT1G52190	Major facilitator superfamily protein
5-593							Pv5-593.10G150700	AT3G16175	Thioesterase superfamily protein
5-593	10	pod.2019	L* (exterior)	45706966	8.31514	0.162698	Pv5-593.10G154200	AT3G15540	indole-3-acetic acid inducible 19
5-593	10	pod.2019	a* (interior)	45706966	9.63612	0.162698	Pv5-593.10G154300	AT1G80370	Cyclin A2;4
5-593	10	pod.2019	H° (interior)	45706966	9.55096	0.162698	Pv5-593.10G154600	AT1G15550	gibberellin 3-oxidase 1
5-593	10	pod.2020	L* (interior)	45706966	8.57089	0.162698	Pv5-593.10G154900	AT1G15520	pleiotropic drug resistance 12
5-593	10	pod.2020	a* (interior)	45706966	8.00419	0.162698	Pv5-593.10G155200	AT1G52770	Phototropic-responsive NPH3 family protein
5-593	10	pod.2020	H° (interior)	45706966	8.90203	0.162698	Pv5-593.10G155300	AT1G80300	nucleotide transporter 1
5-593	10	pod.2years	L* (exterior)	45706966	6.7588	0.162698	Pv5-593.10G155600	AT3G15620	DNA photolyase family protein
5-593	10	pod.2years	a* (interior)	45706966	9.83966	0.162698	Pv5-593.10G155700	AT3G15640	Rubredoxin-like superfamily protein
5-593	10	pod.2years	H° (interior)	45706966	9.00499	0.162698	Pv5-593.10G155900	AT3G15660	glutaredoxin 4
5-593	10	pod.2019	L* (interior)	45735689	12.6261	0.195767	Pv5-593.10G156200	AT2G43090	Aconitase/3-isopropylmalate dehydratase protein
5-593	10	pod.2years	L* (interior)	45735689	7.32297	0.195767
5-593	10	leaves	b* (upper)	45808297	6.09164	0.228495	Pv5-593.10G154900	AT1G15520	pleiotropic drug resistance 12
5-593	10	leaves	L* (middle)	45814675	7.12884	0.226064	Pv5-593.10G155200	AT1G52770	Phototropic-responsive NPH3 family protein
5-593	10	leaves	b* (middle)	45814675	9.71363	0.226064	Pv5-593.10G155300	AT1G80300	nucleotide transporter 1
5-593	10	leaves	c* (middle)	45814675	9.43402	0.226064	Pv5-593.10G155600	AT3G15620	DNA photolyase family protein
5-593	10	leaves	H° (middle)	45814675	10.2988	0.226064	Pv5-593.10G155700	AT3G15640	Rubredoxin-like superfamily protein
5-593							Pv5-593.10G155900	AT3G15660	glutaredoxin 4
5-593							Pv5-593.10G156200	AT2G43090	Aconitase/3-isopropylmalate dehydratase protein
5-593							Pv5-593.10G156500	AT1G15400	(1 of 3) PF15697 - Domain of unknown function (DUF4666) (DUF4666)
5-593							Pv5-593.10G156600	AT1G15390	peptide deformylase 1A
5-593							Pv5-593.10G156900	AT1G52630	O-fucosyltransferase family protein
5-593							Pv5-593.10G157000
5-593							Pv5-593.10G157200	AT1G15360	Integrase-type DNA-binding superfamily protein
5-593							Pv5-593.10G157300	AT3G15730	phospholipase D alpha 1
5-593	10	pod.2years	a* (exterior)	46087144	6.03168	0.214286	Pv5-593.10G158500	AT3G15850	fatty acid desaturase 5
5-593							Pv5-593.10G158600	AT3G15840	post-illumination chlorophyll fluorescence increase
5-593							Pv5-593.10G159300	AT3G15930	Pentatricopeptide repeat (PPR) superfamily protein
5-593							Pv5-593.10G159400	AT1G52510	alpha/beta-Hydrolases superfamily protein
5-593							Pv5-593.10G159500	AT1G15290	Tetratricopeptide repeat (TPR)-like superfamily protein
5-593							Pv5-593.10G159700	AT1G80460	Actin-like ATPase superfamily protein
5-593							Pv5-593.10G159800	AT5G57300	S-adenosyl-L-methionine-dependent methyltransferases superfamily protein
5-593							Pv5-593.10G160000	AT1G15750	Transducin family protein / WD-40 repeat family protein
5-593	10	pod.2years	H° (exterior)	46538354	8.62628	0.0608466	Pv5-593.10G163800	AT1G16880	uridylyltransferase-related
5-593	10	pod.2019	b* (exterior)	46540789	7.92203	0.0608466	Pv5-593.10G163900	AT1G73060	Low PSII Accumulation 3
5-593							Pv5-593.10G164300
5-593							Pv5-593.10G164400
5-593							Pv5-593.10G165000	AT1G80920	Chaperone DnaJ-domain superfamily protein
5-593							Pv5-593.10G165100	AT5G48930	hydroxycinnamoyl-CoA shikimate/quinate hydroxycinnamoyl transferase
5-593							Pv5-593.10G165700	AT1G79650	Rad23 UV excision repair protein family
5-593							Pv5-593.10G165800	AT3G07430	YGGT family protein
5-593							Pv5-593.10G166300	AT1G78900	vacuolar ATP synthase subunit A
5-593							Pv5-593.10G166500	AT2G46910	Plastid-lipid associated protein PAP / fibrillin family protein
5-593							Pv5-593.10G167200	AT1G78915	Tetratricopeptide repeat (TPR)-like superfamily protein
5-593	11	pod.2020	b* (interior)	4720587	7.12431	0.325397	Pv5-593.11G050300	AT1G49380	cytochrome c biogenesis protein family
5-593							Pv5-593.11G050400	AT4G34350	4-hydroxy-3-methylbut-2-enyl diphosphate reductase
5-593							Pv5-593.11G050500	AT3G18890	NAD(P)-binding Rossmann-fold superfamily protein
5-593							Pv5-593.11G050900	AT3G18840	Tetratricopeptide repeat (TPR)-like superfamily protein
5-593							Pv5-593.11G051000	AT2G16070	plastid division2
5-593							Pv5-593.11G051900	AT1G49430	long-chain acyl-CoA synthetase 2
5-593	11	pod.2years	H° (exterior)	5385129	6.53392	0.108466	Pv5-593.11G058200	AT2G44450	beta glucosidase 15
5-593							Pv5-593.11G058700	AT2G44480	beta glucosidase 17
5-593							Pv5-593.11G058800	AT3G45140	lipoxygenase 2
5-593							Pv5-593.11G059400	AT5G12900
5-593							Pv5-593.11G059800	AT1G51140	basic helix-loop-helix (bHLH) DNA-binding superfamily protein
5-593	11	pod.2020	a* (exterior)	5850669	5.75018	0.431217	Pv5-593.11G062300	AT5G12860	dicarboxylate transporter 1
5-593							Pv5-593.11G063200	AT3G46870	Pentatricopeptide repeat (PPR) superfamily protein
5-593							Pv5-593.11G063500	AT3G46830	RAB GTPase homolog A2C
5-593							Pv5-593.11G063800	AT2G29260	NAD(P)-binding Rossmann-fold superfamily protein
5-593							Pv5-593.11G064000	AT3G46780	plastid transcriptionally active 16
5-593							Pv5-593.11G064200	AT5G59250	Major facilitator superfamily protein
5-593							Pv5-593.11G064400	AT5G59600	Tetratricopeptide repeat (TPR)-like superfamily protein
5-593							Pv5-593.11G064500	AT3G46640	Homeodomain-like superfamily protein
5-593	11	pod.2years	L* (exterior)	12357491	6.52678	0.465608	Pv5-593.11G104500	AT3G21700	Ras-related small GTP-binding family protein
5-593							Pv5-593.11G104800	AT1G05230	homeodomain GLABROUS 2
5-593	11	pod.2020	L* (exterior)	51144040	7.04276	0.0687831	Pv5-593.11G172500	AT1G79570	Protein kinase superfamily protein with octicosapeptide/Phox/Bem1p domain
5-593	11	pod.2years	L* (exterior)	51144040	10.6457	0.0687831	Pv5-593.11G172900	AT5G08280	hydroxymethylbilane synthase

## Sheet: Table S2
Table S2. Unique regions for significant SNPs associated with various leaf and pod color traits across environments from GWAS of the Snap bean Association Panel using Andean (G19833) and Middle American (5-593) reference genomes. Traits are L* = lightness, C* = chroma, and H° = hue angle. Pod traits are labeled either exterior or interior, referring to the surface that was measured. Upper, middle…
					Position (bp)
Reference Genome	Chromosome	Plant.part/environment	Trait	SNP Number	Start	End	-LOG10(p)	MAF	Candidate gene number
G19833	1	pod.2019, pod.2020, pod.2years	H° (exterior)	3	41726574	41726574	6.24-6.84	0.06	1
G19833	1	leaves	a* (upper)	1	43221928	43221928	6.99	0.09	3
G19833	1	pod.2020	L* (exterior)	1	43457300	43457300	9.33	0.06	5
G19833	1	leaves	b* (middle)	1	43965518	43965518	10.98	0.05	3
G19833	1	pod.2020	H° (exterior)	1	45729308	45729308	14.78	0.08	2
G19833	1	pod.2years	L* (interior)	1	45878429	45878429	6.56	0.26	4
G19833	1	pod.2019	C* (interior)	1	47592371	47592371	7.21	0.07	3
G19833	1	pod.2years	C* (interior)	1	48364135	48364135	7.14	0.06	3
G19833	1	leaves	L*, b*, C* (lower)	3	49802297	49802297	6.13-6.70	0.09	5
G19833	1	pod.2020	C* (exterior)	1	50311801	50311801	6.03	0.41	3
G19833	2	pod.2019, pod.2020, pod.2years	L*, a*, H° (exterior), L*, a*, b*, C*, H° (interior)	21	790825	871566	6.80-43.70	0.22-0.23	3
G19833	2	pod.2019, pod.2years	L* (exterior, interior)	3	945497	945497	5.75-7.56	0.38	2
G19833	2	pod.2019	b* (exterior)	1	1719474	1719474	5.62	0.05	7
G19833	2	pod.2019, pod.2020, pod.2years	a*, C* (exterior)	5	1991690	1991690	5.73-16.40	0.22	5
G19833	2	pod.2019, pod.2020, pod.2years	a*, C* (exterior)	8	2090279	2090300	6.26-10.72	0.21	2
G19833	2	pod.2019, pod.2020, pod.2years	L*, a*, H° (interior), L* (exterior)	10	2190426	2190426	6.87-15.15	0.07	5
G19833	2	pod.2019, pod.2020	a* (exterior)	2	2234763	2247457	5.77-5.94	0.1	7
G19833	2	pod.2019	H° (exterior)	1	2942128	2942128	6.95	0.09	4
G19833	2	pod.2020	L* (exterior)	1	3483863	3483863	5.62	0.18	7
G19833	2	pod.2years	H° (exterior)	1	3925355	3925355	6.1	0.14	3
G19833	2	pod.2019, pod.2020, pod.2years	L*, a*, H° (interior)	5	4178021	4178045	6.45-16.25	0.08	3
G19833	2	pod.2020	H° (exterior)	1	4222503	4222503	11.3	0.08	3
G19833	2	pod.2019, pod.2020, pod.2years	b*, H° (exterior)	5	12902233	12902233	6.63-23.89	0.08	1
G19833	2	pod.2019, pod.2years	a*, C*, H° (exterior)	3	22724247	22752446	6.26-8.97	0.08-0.10	3
G19833	2	pod.2years	H° (exterior)	1	22891944	22891944	6.26	0.1	2
G19833	2	pod.2years	H° (exterior)	1	22971334	22971334	6.26	0.1	2
G19833	2	pod.2years	H° (exterior)	2	23133217	23139187	6.26	0.1	2
G19833	2	pod.2years	H° (exterior)	2	23288656	23339827	6.26	0.1	2
G19833	2	pod.2019, pod.2years	H° (exterior)	2	24578193	24578193	14.60-25.12	0.1	2
G19833	2	pod.2020	H° (exterior)	1	24861899	24861899	6.63	0.05	3
G19833	2	pod.2years	L* (exterior)	1	27564297	27564297	6.13	0.07	5
G19833	2	pod.2019, pod.2years	L* (exterior)	2	27727002	27727002	15.10-15.67	0.08	2
G19833	2	pod.2019	H° (exterior)	1	29140735	29140735	6.29	0.06	3
G19833	2	pod.2019	a* (exterior)	1	30337578	30337578	8.69	0.07	5
G19833	2	pod.2019, pod.2020, pod.2years	b*, C* (exterior)	5	30590620	30590620	6.9721.91	0.06	3
G19833	2	pod.2019, pod.2020, pod.2years	H° (exterior)	3	30751931	30751931	16.66-37.71	0.06	2
G19833	2	pod.2019	C* (exterior)	1	31274787	31274787	6.17	0.08	2
G19833	2	pod.2019	H° (exterior)	1	31406639	31406639	6.8	0.12	3
G19833	2	pod.2019	H° (exterior)	1	31490636	31490636	7.61	0.12	5
G19833	2	pod.2019	b* (exterior)	1	31525659	31525659	6.21	0.12	4
G19833	2	pod.2020	L* (interior)	1	33254702	33254702	6.77	0.07	1
G19833	2	leaves	a*, C* (middle)	2	33626429	33626429	6.24-6.25	0.07	3
G19833	2	pod.2019	C* (interior)	1	34239523	34239523	6.31	0.1	4
G19833	2	pod.2019	a*, C* (exterior)	2	34288083	34288083	6.46-9.86	0.07	2
G19833	2	pod.2019, pod.2020, pod.2years	a*, C*, H° (interior)	5	42563539	42563539	5.82-8.03	0.09	5
G19833	2	pod.2019, pod.2years	b*, C* (exterior)	3	44515332	44515332	6.72-11.11	0.2	6
G19833	2	pod.2019, pod.2years	b*, C* (exterior)	3	46900118	46900118	5.73-10.59	0.12	6
G19833	2	pod.2019, pod.2020, pod.2years	b*, C* (exterior)	4	47718228	47727086	5.68-10.21	0.29-0.47	9
G19833	2	pod.2years	C* (exterior)	1	48416815	48416815	8.35	0.12	5
G19833	2	pod.2years	H° (exterior)	3	48637128	48664812	6.93-6.97	0.08	12
G19833	2	pod.2019, pod.2years	a*, H° (exterior)	3	48720995	48755405	7.10-9.59	0.06-0.11	10
G19833	2	pod.2years	H° (exterior)	1	49017899	49017899	11.4	0.06	2
G19833	2	pod.2019	H° (exterior)	1	49239154	49239154	7.87	0.08	4
G19833	2	pod.2019, pod.2020, pod.2years	a*, C*, H° (exterior), a*, H° (interior)	12	49401491	49544066	5.77-13.01	0.08-0.09	10
G19833	3	pod.2020	b* (exterior)	1	547672	547672	7.35	0.2	4
G19833	3	pod.2019, pod.2years	b* (exterior)	2	1948275	1948275	6.85-12.39	0.05	9
G19833	3	pod.2020, pod.2years	b*, C*, H° (exterior)	3	6417796	6417796	6.07-9.44	0.06	2
G19833	3	pod.2019	H° (exterior)	2	8261245	8261254	5.82	0.12	3
G19833	3	pod.2019	H° (exterior)	1	8650340	8650340	14.99	0.09	1
G19833	3	pod.2019, pod.2020	b*, H° (exterior)	2	10297623	10297623	7.53-8.63	0.14	2
G19833	3	pod.2020	b* (exterior)	1	10888291	10888291	10.97	0.13	4
G19833	3	pod.2019	H° (exterior)	1	11144031	11144031	12.05	0.13	1
G19833	3	pod.2019, pod.2020, pod.2years	b*, H° (exterior)	3	35536450	35536582	7.35-7.70	0.08	3
G19833	3	pod.2019, pod.2020, pod.2years	a*, b*, C*, H° (exterior)	7	35695104	35695104	6.60-10.03	0.09	2
G19833	3	pod.2years	H° (interior)	1	36241711	36241711	8.67	0.07	3
G19833	3	pod.2020	H° (exterior)	3	42854544	42856778	12.15	0.07	3
G19833	3	pod.2020	H° (exterior)	2	43010181	43092849	5.65-15.52	0.06-0.07	9
G19833	3	pod.2020	H° (exterior)	6	43217524	43243244	5.65	0.07	12
G19833	3	pod.2020	H° (exterior)	3	43374554	43376479	5.65	0.07	6
G19833	3	pod.2020	H° (exterior)	5	43489334	43551617	5.65	0.07	7
G19833	3	pod.2019	a* (exterior)	1	44056464	44056464	6.2	0.09	5
G19833	3	pod.2020	H° (exterior)	1	45397955	45397955	6.03	0.05	7
G19833	3	pod.2019	b* (exterior)	1	52715172	52715172	6.2	0.34	4
G19833	4	pod.2019, pod.2020, pod.2years	b*, C*, H° (exterior)	5	152406	152406	8.72-22.03	0.05	4
G19833	4	pod.2020, pod.2years	b*, C* (exterior)	2	2047768	2047768	5.75-7.64	0.08	6
G19833	4	pod.2years	C* (exterior, interior)	2	3910100	3975292	5.90-10.24	0.12-0.20	10
G19833	4	pod.2years	C* (exterior)	1	4111426	4111426	6.78	0.19	3
G19833	4	pod.2019, pod.2years	b* (exterior), a* (interior)	2	47067964	47067964	6.59-7.33	0.09	4
G19833	5	pod.2020, pod.2years	H° (exterior)	2	2835308	2837472	5.97-9.59	0.11	5
G19833	5	pod.2020	H° (exterior)	1	4846229	4846229	6.27	0.21	2
G19833	5	pod.2019	H° (interior)	1	9115771	9115771	5.67	0.21	4
G19833	5	pod.2019	H° (interior)	1	9252173	9252173	5.67	0.21	3
G19833	5	pod.2019	H° (interior)	1	10694933	10694933	5.67	0.21	3
G19833	5	pod.2019	H° (interior)	1	11368205	11368205	7.62	0.22	2
G19833	5	pod.2019	L* (interior)	1	35126773	35126773	7.63	0.22	6
G19833	6	pod.2years	C* (interior)	1	281553	281553	8.39	0.21	4
G19833	6	pod.2019	C* (interior)	1	495454	495454	6.26	0.21	3
G19833	6	pod.2020	a* (exterior)	1	12442413	12442413	7.63	0.18	3
G19833	6	pod.2020, pod.2years	b*, C* (interior)	3	14661470	14665606	6.20-9.89	0.44	3
G19833	6	pod.2years	C* (interior)	1	14802142	14802142	5.66	0.44	3
G19833	6	pod.2020	C* (interior)	1	18684799	18684799	5.71	0.19	6
G19833	6	pod.2019	C* (exterior)	1	22642354	22642354	8.95	0.1	2
G19833	6	pod.2019	C* (exterior)	1	23551584	23551584	6.44	0.45	6
G19833	6	pod.2years	C* (exterior)	1	30376061	30376061	6.59	0.15	9
G19833	6	pod.2years	C* (interior)	1	31180775	31180775	5.69	0.3	8
G19833	7	leaves	L* (lower)	1	941928	941928	5.95	0.06	6
G19833	7	leaves	L* (upper)	1	1336909	1336909	6.17	0.07	7
G19833	7	pod.2020	a* (interior)	1	2893234	2893234	7.02	0.35	7
G19833	7	pod.2019	L* (interior)	1	11974591	11974591	5.58	0.11	4
G19833	7	pod.2019, pod.2020	L*, b*, C* (exterior)	3	27633446	27633446	5.60-12.03	0.08	6
G19833	7	pod.2years	a* (interior)	1	30155692	30155692	5.62	0.18	6
G19833	7	pod.2019	L* (interior)	1	39986856	39986856	5.91	0.23	5
G19833	8	pod.2years	H° (exterior)	1	364491	364491	6.56	0.22	4
G19833	8	pod.2years	H° (exterior)	3	706796	706932	11.61-15.99	0.35-0.36	7
G19833	8	pod.2019, pod.2020	L* (interior)	2	1633220	1633220	6.73-9.22	0.47	5
G19833	8	pod.2020, pod.2years	a* (exterior)	4	1729441	1752346	5.64-6.95	0.12-0.24	8
G19833	8	pod.2019, pod.2020, pod.2years	L*, H° (exterior)	6	2819504	2819504	6.63-13.06	0.2	7
G19833	8	pod.2019, pod.2020	L*, H° (exterior)	4	3810039	3810039	6.42-9.02	0.23	2
G19833	8	pod.2019, pod.2020, pod.2years	H° (exterior)	4	3925649	3925830	5.75-6.54	0.24	3
G19833	8	pod.2020, pod.2years	C* (exterior)	2	44009499	44009499	6.97-7.27	0.29	3
G19833	8	pod.2019	L* (exterior)	1	58532452	58532452	6.26	0.26	8
G19833	9	pod.2020	L* (interior)	1	10449643	10449643	6.52	0.2	7
G19833	9	pod.2019, pod.2020	a*, C*, H° (exterior)	4	10765350	10852165	6.04-13.56	0.07-0.16	3
G19833	9	pod.2020, pod.2years	a* (exterior)	2	11215009	11215009	5.66-9.24	0.15	7
G19833	9	pod.2years	b* (exterior)	1	11579902	11579902	7.08	0.05	6
G19833	9	pod.2019	L*, b* (exterior)	2	12097310	12097310	9.12-11.36	0.07	8
G19833	9	pod.2019, pod.2years	L* (exterior)	2	13853386	13860051	5.74-5.77	0.08-0.15	5
G19833	9	pod.2years	b* (exterior)	1	14765198	14765198	7.2	0.06	5
G19833	9	pod.2019	a*,b* (exterior)	2	19432592	19432592	11.07-11.39	0.18	9
G19833	9	pod.2019, pod.2020, pod.2years	b*, C* (exterior)	3	20332723	20375268	6.01-8.09	0.07	8
G19833	9	leaves	L*, H° (upper)	2	22912954	22912954	7.05-7.24	0.05	3
G19833	9	leaves, pod.2020, pod.2years	L*, C* (middle), b*, C* (upper), a* (exterior)	6	23206537	23362626	5.63-12.58	0.05-0.08	7
G19833	9	pod.2019	b*, C* (interior)	2	28545623	28545623	6.98-8.91	0.21	7
G19833	9	pod.2020, pod.2years	a*, H° (interior)	4	31753040	31753040	5.76-8.91	0.05	8
G19833	9	pod.2019, pod.2020, pod.2years	a* (exterior), a*, H° (interior)	4	37236459	37257789	6.47-9.95	0.16-0.19	3
G19833	10	pod.2019	C* (exterior)	1	1093143	1093143	5.71	0.08	5
G19833	10	pod.2019, pod.2020, pod.2years	a*, b*, C* (exterior)	5	4552800	4753654	6.55-11.03	0.36-0.42	5
G19833	10	pod.2years	b* (exterior)	5	4906704	4917748	6.08	0.37	3
G19833	10	pod.2020, pod.2years	a*, H° (interior)	3	5817088	5817088	10.68-13.94	0.38	4
G19833	10	pod.2019	b* (exterior)	1	6165885	6165885	6.47	0.25	2
G19833	10	pod.2019	b* (exterior)	1	41403581	41403581	6	0.36	7
G19833	10	leaves	L*, b*, C* (lower)	3	42753010	42753010	5.73-6.56	0.17	5
G19833	10	pod.2019	a* (exterior)	1	42931001	42931001	5.65	0.17	11
G19833	10	pod.2020	L* (interior)	1	43151268	43151268	9.66	0.17	5
G19833	10	pod.2019, pod.2020, pod.2years	L*, a* (exterior), L*, a*, H° (interior)	12	43229235	43258010	7.12-12.93	0.16-0.20	5
G19833	10	leaves, pod.2019	b* (middle), H° (exterior)	3	43354990	43424808	5.72-7.70	0.16-0.21	12
G19833	10	pod.2020	b*, H° (exterior)	2	44210227	44210227	6.28-13.23	0.06	4
G19833	11	pod.2020	b* (interior)	1	4404289	4404289	6.99	0.33	11
G19833	11	pod.2020	L* (interior)	1	4544903	4544903	7.16	0.29	8
G19833	11	pod.2019	H° (exterior)	1	4980891	4980891	6.62	0.13	10
G19833	11	pod.2019	L* (interior)	1	9547224	9547224	6.18	0.49	5
G19833	11	pod.2years	L* (interior)	1	12458012	12458012	6.26	0.27	3
G19833	11	pod.2019, pod.2020	H° (exterior), L*, H° (interior)	3	48753899	48753899	5.75-7.49	0.07	4
G19833	11	pod.2019	L* (exterior)	1	50054935	50054935	7.44	0.07	2
G19833	11	pod.2019, pod.2020, pod.2years	b*, H° (exterior)	4	51718220	51718220	6.74-14.70	0.06	4
G19833	11	pod.2019, pod.2years	b*, H° (exterior)	3	52768207	52773792	6.54-6.97	0.06	6
G19833	11	pod.2years	b* (exterior)	1	53248080	53248080	7.25	0.14	8
G19833	11	pod.2020, pod.2years	H° (exterior)	2	53530055	53530055	7.95-8.60	0.09	10
5-593	1	leaves	b* (lower), b*, C* (middle), L* (upper)	4	46046838	46046866	5.95-12.50	0.05	5
5-593	1	pod.2020	L* (exterior)	1	46993079	46993079	13.37	0.05	10
5-593	1	pod.2020	H° (exterior)	1	47885509	47885509	10.68	0.07	6
5-593	1	pod.2020	H° (exterior)	1	48881203	48881203	15.35	0.08	3
5-593	1	pod.2020, pod.2years	L* (interior)	2	49028057	49028057	7.03-10.29	0.29	9
5-593	1	pod.2years	H° (exterior)	13	50692153	50804580	5.95-6.17	0.07	14
5-593	1	pod.2020, pod.2years	C*, H° (exterior)	17	50939307	50942205	5.93-27.26	0.08	11
5-593	1	pod.2019, pod.2020, pod.2years	b*, C*, H° (exterior)	20	51026706	51084408	5.93-26.04	0.07-0.08	11
5-593	2	pod.2years	H° (exterior)	2	1467990	1468533	14.95-15.04	0.41-0.42	13
5-593	2	pod.2019, pod.2020, pod.2years	L*, a*, C*, H° (exterior), L*, a*, b*, C*, H° (interior)	28	1586653	1744283	6.25-46.11	0.23-0.38	11
5-593	2	pod.2019, pod.2020, pod.2years	a* (exterior), a*, C*, H° (interior)	7	2478193	2478193	5.79-10.49	0.07	2
5-593	2	pod.2019, pod.2020, pod.2years	a*, C* (exterior), L*, a*, H° (interior)	18	2786416	3035251	6.54-14.67	0.07-0.22	11
5-593	2	pod.2years	H° (exterior)	2	3731124	3767971	5.79-6.01	0	7
5-593	2	pod.2years	L* (exterior)	1	4251043	4251043	10.17	0.17	12
5-593	2	pod.2019, pod.2020, pod.2years	L*, a*, H° (interior)	5	4979651	4982435	5.94-8.57	0.08	5
5-593	2	pod.2019, pod.2020	b*, H° (exterior)	3	12785452	12785452	6.22-10.66	0.08	3
5-593	2	pod.2019	H° (exterior)	1	21376660	21376660	7.15	0.08	2
5-593	2	pod.2019	H° (exterior)	1	22432967	22432967	7.48	0.08	3
5-593	2	pod.2019, pod.2020, pod.2years	C*, H° (exterior)	19	22837593	22866418	5.83-9.20	0.08-0.10	2
5-593	2	pod.2019, pod.2020, pod.2years	C*, H° (exterior)	12	23200993	23214848	6.77-9.20	0.08-0.10	3
5-593	2	pod.2019, pod.2020, pod.2years	a*, C*, H° (exterior)	19	23372981	23527223	6.18-9.20	0.08-0.10	4
5-593	2	pod.2019, pod.2020, pod.2years	a*, b*, C*, H° (exterior)	21	23771456	23889040	5.78-24.12	0.08	2
5-593	2	pod.2019, pod.2020, pod.2years	L*, b*, C* (exterior)	16	24811117	24913877	5.87-11.07	0.1	4
5-593	2	pod.2019, pod.2020, pod.2years	a*, b*, C*, H° (exterior)	20	25014889	25183895	5.87-14.35	0.06-0.10	3
5-593	2	pod.2020, pod.2years	b*, C*, H° (exterior)	6	25288804	25303747	5.87-13.47	0.1	1
5-593	2	pod.2years	C* (exterior)	3	25417350	25427612	7.34-8.78	0.1	2
5-593	2	pod.2years	L*, C* (exterior)	3	25924171	25929640	6.39-7.74	0.1	5
5-593	2	pod.2years	C* (exterior)	3	26337353	26337367	6.97	0.11	4
5-593	2	pod.2years	H° (exterior)	1	27985943	27985943	6.92	0.07	6
5-593	2	pod.2019, pod.2020	a*, H° (exterior)	3	28880592	28880784	8.86-12.47	0.06	4
5-593	2	pod.2020	H° (exterior)	3	29034300	29034303	12.47	0.06	4
5-593	2	pod.2020	H° (exterior)	4	29190774	29291185	12.47-23.14	0.06	8
5-593	2	pod.2020	H° (exterior)	3	29814871	29818384	7.76-12.47	0.06	4
5-593	2	pod.2020, pod.2years	H° (exterior)	2	30706524	30773318	12.47-18.68	0.05-0.06	3
5-593	2	pod.2020	H° (exterior)	6	30862915	31027884	12.47	0.06	13
5-593	2	pod.2019, pod.2020	C*, H° (exterior)	2	31120266	31120266	6.26-6.59	0.06	8
5-593	2	pod.2019	H° (exterior)	1	31286005	31286005	10.37	0.05	2
5-593	2	pod.2020	H° (exterior)	2	31485205	31490540	5.89	0.06	5
5-593	2	pod.2019, pod.2020, pod.2years	L*, b*, H° (exterior)	9	31662002	31662002	7.15-24.98	0.05	5
5-593	2	pod.2019,pod.2years	H° (exterior)	2	31744956	31744956	9.20-18.80	0.05	6
5-593	2	pod.2019	H° (exterior)	1	31818471	31818471	9.2	0.05	4
5-593	2	pod.2019, pod.2020, pod.2years	b*, C*, H° (exterior)	3	33093873	33093886	5.89-9.39	0.06	3
5-593	2	leaves	a* (middle)	1	34759754	34759754	7.01	0.07	4
5-593	2	pod.2019, pod.2020, pod.2years	a*, C* (exterior), L* (interior)	4	35414928	35470217	5.80-8.87	0.07-0.10	8
5-593	2	pod.2019	H° (exterior)	1	35794472	35794472	8.2	0.06	2
5-593	2	pod.2019	H° (exterior)	1	36054448	36054448	6.91	0.06	8
5-593	2	pod.2019	C* (exterior)	1	39257550	39257550	7.44	0.14	6
5-593	2	pod.2years	L* (exterior)	1	41838477	41838477	6.57	0.1	6
5-593	2	pod.2019	H° (exterior)	1	42355994	42355994	10.08	0.1	3
5-593	2	pod.2019	H° (exterior)	1	42951676	42951676	8.23	0.24	7
5-593	2	pod.2020, pod.2years	a* (interior)	2	43716158	43716158	6.37-5.74	0.1	4
5-593	2	pod.2019, pod.2020	b*, C* (exterior)	3	45703961	45787678	6.14-8.91	0.20-0.21	8
5-593	2	pod.2019	a* (exterior)	1	47873174	47873174	5.9	0.2	7
5-593	2	pod.2019, pod.2years	C* (exterior)	3	48119141	48156962	6.21-10.79	0.10-0.12	9
5-593	2	pod.2019, pod.2020, pod.2years	b*, C*, H° (exterior)	6	48863854	48963825	6.66-9.80	0.08-0.47	14
5-593	2	pod.2years	C* (exterior)	1	49589828	49589828	6.03	0.47	5
5-593	2	pod.2019, pod.2years	b*, H° (exterior)	4	49971434	50031635	5.87-9.19	0.06-0.07	5
5-593	2	pod.2019, pod.2020, pod.2years	b*, H° (exterior)	27	50818096	50945049	6.34-12.47	0.06-0.16	8
5-593	2	pod.2019, pod.2020, pod.2years	L*, a*, H° (interior), a*, C*, H° (exterior)	12	51130674	51220858	6.53-15.16	0.07-0.09	18
5-593	3	leaves	b* (lower)	1	1587313	1587313	5.82	0.26	5
5-593	3	leaves, pod.2years	b*, C*, H° (middle), H° (exterior)	4	2905494	2905494	5.88-8.07	0.05	4
5-593	3	pod.2020	H° (exterior)	1	3547110	3547110	9.9	0.06	1
5-593	3	pod.2years	H° (exterior)	1	8956254	8956254	13.39	0.09	4
5-593	3	pod.2years	H° (exterior)	1	11435429	11435429	6.66	0.13	1
5-593	3	pod.2years	C* (exterior)	1	35430470	35430470	8.97	0.07	5
5-593	3	pod.2years	H° (exterior)	4	36589143	36590170	8.32	0.08	5
5-593	3	pod.2019, pod.2020, pod.2years	L*, b*,C*, H° (exterior)	23	36695122	36774094	5.92-57.34	0.08-0.10	10
5-593	3	pod.2years	H° (exterior)	5	36853523	36907931	8.32	0.08	9
5-593	3	pod.2years	b* (interior)	1	39771301	39771301	6.51	0.06	2
5-593	3	pod.2019, pod.2years	b*, C* (exterior)	3	42044704	42044704	6.69-8.53	0.05	8
5-593	4	pod.2019, pod.2020, pod.2years	C*, b*, H° (exterior)	6	1951107	1966856	7.51-11.85	0.05-0.27	2
5-593	4	pod.2019	H° (exterior)	1	4446433	4446433	6.47	0.06	5
5-593	4	pod.2020, pod.2years	C* (exterior)	2	6501844	6501844	6.80-11.05	0.2	8
5-593	4	pod.2years	C* (exterior)	3	6647113	6647263	5.83-5.98	0.19	5
5-593	4	pod.2years	C* (exterior)	1	6728518	6728518	6.18	0.19	2
5-593	4	pod.2019, pod.2020, pod.2years	a*, b* (exterior)	4	51259609	51259609	6.68-8.26	0.09	6
5-593	4	pod.2019, pod.2years	a* (exterior)	2	51719381	51719381	6.78-9.86	0.07	10
5-593	4	pod.2019, pod.2020	b*, H° (exterior)	2	53674553	53684438	6.14-6.20	0.06-0.18	3
5-593	5	pod.2020	H° (exterior)	1	3829591	3829591	12.48	0.11	7
5-593	5	pod.2020	H° (exterior)	1	3918349	3918349	8.43	0.07	5
5-593	5	pod.2019, pod.2years	H° (exterior)	2	4017067	4017067	6.63-8.87	0.06	8
5-593	5	pod.2019	C* (exterior)	1	4930021	4930021	6.92	0.45	2
5-593	5	pod.2019	a* (exterior), L* (interior)	2	39325110	39368534	5.86-9.14	0.22	7
5-593	5	pod.2years	H° (exterior)	1	43330153	43330153	5.92	0.12	2
5-593	6	pod.2020, pod.2years	b*, C* (interior)	3	19513226	19517362	7.09-12.25	0.44	5
5-593	6	pod.2019	a* (interior)	1	20639368	20639368	7.87	0.26	4
5-593	6	pod.2019	C* (interior)	1	21122841	21122841	6.48	0.35	2
5-593	6	pod.2020, pod.2years	b*, C* (interior)	2	23468285	23468285	7.18-8.43	0.19	7
5-593	6	pod.2years	L* (exterior)	1	23925942	23925942	5.96	0.07	4
5-593	6	pod.2019	b* (exterior)	1	33150668	33150668	7.39	0.18	5
5-593	7	pod.2019	b* (exterior)	1	660286	660286	7.89	0.22	8
5-593	7	leaves	L* (middle)	1	1296094	1296094	8.23	0.06	10
5-593	7	pod.2019	b*, H° (exterior)	2	2568532	2619956	7.80-8.93	0.06	4
5-593	7	pod.2019	L* (interior)	1	16632726	16632726	5.76	0.11	2
5-593	7	pod.2019, pod.2years	L*, b*, C* (exterior)	4	47879229	47879229	5.87-7.09	0.08	7
5-593	7	pod.2019, pod.2020, pod.2years	L*, b*, C* (exterior)	4	48124985	48124985	6.95-12.69	0.08	1
5-593	7	pod.2020	C* (interior)	1	53484552	53484552	7.43	0.35	5
5-593	7	pod.2years	b* (interior)	1	54282224	54282224	6.58	0.33	2
5-593	7	pod.2019, pod.2020, pod.2years	L*, H° (interior)	3	60731114	60805686	6.41-6.65	0.23-0.29	8
5-593	8	pod.2020	H° (exterior)	1	1092883	1092883	8.45	0.34	6
5-593	8	pod.2019, pod.2020	L* (interior)	2	1794694	1794694	6.48-9.34	0.48	5
5-593	8	pod.2019, pod.2020, pod.2years	L*, H° (exterior)	4	3077417	3077417	6.54-12.13	0.2	5
5-593	8	pod.2years	H° (exterior)	1	4252352	4252352	10.57	0.46	3
5-593	8	pod.2020, pod.2years	H° (exterior)	2	4344312	4344474	11.74-15.64	0.24-0.47	3
5-593	8	pod.2020	H° (exterior)	1	4434171	4434171	11.16	0.23	4
5-593	8	pod.2020	C* (exterior, interior)	2	8107732	8107732	6.12-9.11	0.33	5
5-593	8	leaves	H° (middle)	1	13006343	13006343	6.1	0.15	2
5-593	8	pod.2years	L* (exterior)	1	57046120	57046120	7.69	0.12	3
5-593	9	pod.2019, pod.2020, pod.2years	b*, C*, H° (exterior)	5	12514058	12514058	5.90-11.38	0.06	5
5-593	9	pod.2019	a* (exterior), C* (interior)	2	12960589	12960589	5.96-8.38	0.15	6
5-593	9	pod.2019, pod.2years	L*, b*, C* (exterior)	4	13829455	13829720	7.28-11.81	0.07-0.08	2
5-593	9	pod.2years	L* (exterior)	1	15466335	15466335	6.49	0.15	4
5-593	9	pod.2years	L* (interior)	1	15695889	15695889	11.5	0.13	5
5-593	9	pod.2020	H° (exterior)	1	15820818	15820818	6.66	0.07	3
5-593	9	pod.2020	L* (interior)	1	16269427	16269427	8.26	0.14	6
5-593	9	pod.2years	H° (exterior)	1	17323480	17323480	6.95	0.07	6
5-593	9	leaves	C* (lower)	1	17967128	17967128	6.45	0.05	9
5-593	9	pod.2020	H° (exterior)	1	20402474	20402474	10.03	0.07	5
5-593	9	pod.2019	b*, C* (exterior)	2	22054215	22086165	6.56-5.88	0.07-0.12	4
5-593	9	leaves	L*, H° (middle), a*, b*, C*, H° (upper)	6	25192705	25196027	7.13-10.34	0.05	8
5-593	9	pod.2020, pod.2years	a* (exterior)	2	25649358		6.98-11.57	0.08	6
5-593	9	pod.2020	H° (exterior)	1	26320294	26320294	15.74	0.06	3
5-593	9	pod.2019	b* (interior)	1	30734431	30734431	6.32	0.21	3
5-593	9	pod.2years	H° (exterior)	1	31876178	31876178	9.8	0.07	5
5-593	9	pod.2019, pod.2020, pod.2years	L*, a*, H° (interior)	6	34029008	34029008	6.11-7.66	0.05	5
5-593	9	pod.2019, pod.2020, pod.2years	a*, H° (interior), a* (exterior)	6	40082579	40086984	5.86-8.43	0.16-0.19	6
5-593	9	pod.2years	b* (interior)	1	40933391	40933391	7.29	0.37	9
5-593	10	pod.2020	C* (exterior)	1	5500531	5500531	6.66	0.45	2
5-593	10	pod.2019, pod.2years	b*, C* (exterior)	4	5801773	5801773	6.56-10.80	0.428571	2
5-593	10	pod.2020	a* (exterior)	1	6650054	6650054	6.14	0.41	6
5-593	10	pod.2020	H° (interior)	1	7701862	7701862	11.58	0.38	9
5-593	10	pod.2019, pod.2020, pod.2years	a*, H° (interior)	4	10179802	10179802	9.05-10.62	0.41	1
5-593	10	leaves	b*, H° (lower)	2	37415723	37415765	6.05-6.13	0.22-0.25	4
5-593	10	pod.2years	H° (exterior)	1	42228980	42228980	6.02	0.36	5
5-593	10	leaves	b* (lower)	1	45320561	45320561	6.16	0.18	11
5-593	10	pod.2019, pod.2020, pod.2years	L* (exterior), L*, a*, H° (interior)	11	45706966	45735689	6.76-12.63	0.16-0.20	10
5-593	10	leaves	L*, b*, C*, H° (middle), b* (upper)	5	45808297	45814675	6.09-10.30	0.23	13
5-593	10	pod.2years	a* (exterior)	1	46087144	46087144	6.03	0.21	8
5-593	10	pod.2019, pod.2years	b*, H° (exterior)	2	46538354	46540789	8.63-7.92	0.06	11
5-593	11	pod.2020	b* (interior)	1	4720587	4720587	7.12	0.33	6
5-593	11	pod.2years	H° (exterior)	1	5385129	5385129	6.53	0.11	5
5-593	11	pod.2020	a* (exterior)	1	5850669	5850669	5.75	0.43	8
5-593	11	pod.2years	L* (exterior)	1	12357491	12357491	6.53	0.47	2
5-593	11	pod.2020, pod.2years	L* (exterior)	2	51144040	51144040	7.04-10.65	0.07	2
